# Supplementary material for: Binding of Glutamic Acid to Silver and Gold Nanoparticles Investigated by Surface-Enhanced Raman Spectroscopy
Source: Biosensors (Basel). 2024 Oct 25;14(11):522. doi: 10.3390/bios14110522 (PMC11591887; doi:10.3390/bios14110522)
Supplement: Supplementary file 1 [file biosensors-14-00522-s001.zip]

Archive with 2 entries (2 files):
- glutaminskafr_2023.out
- Supplementary_information_SERS_Glu_Biosensors.pdf
