# Supplementary material for: Binding of Glutamic Acid to Silver and Gold Nanoparticles Investigated by Surface-Enhanced Raman Spectroscopy
Source: Biosensors (Basel). 2024 Oct 25;14(11):522. doi: 10.3390/bios14110522 (PMC11591887; doi:10.3390/bios14110522)
Supplement: Supplementary file 1 [file biosensors-14-00522-s001.zip › glutaminskafr_2023.out]

=:= =====================================================================
=:= date: sri, 11.01.2023. 10:31:01 CET
=:= hostname: lmfz640
=:= system: Linux lmfz640 5.15.0-52-generic #58~20.04.1-Ubuntu SMP Thu Oct 13 13:09:46 UTC 2022 x86_64 x86_64 x86_64 GNU/Linux
=:= user: vlasta
=:= scratch directory: /home/vlasta/crystal/tmp/tmp302010
=:= Available predefined $Pcrystal_ENV={isis,neolith,kalkyl,lenngren,interactive,localhost}
=:= $Pcrystal_ENV not defined by user. Trying to guess...
=:= None of the predefined parallel enviroments matched. Configuring "localhost"... 
=:= Using predefined environment: localhost
=:= mpirun to use: /usr/bin/mpirun.mpich
=:= Got NSLOTS=8 
=:= =====================================================================
Glutaminska P212121 Z=4  optgeom 10.01.2023.
CRYSTAL
0  0  0
 19
   5.154   6.942  17.274  90.0   90.0   90.0
 19
 8     -3.324030425033E-01 -4.199788204852E-01 -2.354365373185E-01
 8      2.736984027315E-01 -4.122492557905E-01 -2.918941289765E-01
 8      3.633309030497E-01 -4.299789554538E-01  2.578356341296E-02
 8      3.370589585973E-03  4.458804097127E-01  8.067835560884E-02
 7      8.855129450989E-02 -2.032747809080E-01 -1.683266705526E-01
 6      4.258756364051E-01 -3.954866466946E-01 -2.345252400108E-01
 6      2.932489584129E-01 -3.534797996542E-01 -1.565542167424E-01
 6      1.770964247824E-01  4.563874174043E-01 -1.271532087601E-01
 6      6.295171082885E-03  4.630044032384E-01 -5.496701608767E-02
 6      1.440199294455E-01  4.991001400376E-01  2.074055557399E-02
 1      1.031314474377E-01  4.419668393442E-01  1.335515669356E-01
 1     -1.501259174693E-01 -4.307579017325E-01 -5.910469473600E-02
 1      4.323865978397E-01 -2.953073809877E-01 -1.154672596756E-01
 1      3.381304219110E-01  3.574380397733E-01 -1.170649951953E-01
 1      1.633855293189E-01 -8.553655229122E-02 -1.983220306031E-01
 1      1.505429122175E-02 -1.521068963688E-01 -1.163058096928E-01
 1      5.936106865250E-02  3.940903285101E-01 -1.732539615131E-01
 1     -9.149156643306E-02  3.242179122373E-01 -4.955461590521E-02
 1     -6.254395640448E-02 -2.601948865815E-01 -1.999927163193E-01
FREQCALC
END
ENDG
7 4
0  0  6  2.  1.
      0.4173511460D+04  0.1834772160D-02
      0.6274579110D+03  0.1399462700D-01
      0.1429020930D+03  0.6858655181D-01
      0.4023432930D+02  0.2322408730D+00
      0.1282021290D+02  0.4690699481D+00
      0.4390437010D+01  0.3604551991D+00
0  1  3  5.  1.
      0.1162636186D+02 -0.1149611817D+00  0.6757974388D-01
      0.2716279807D+01 -0.1691174786D+00  0.3239072959D+00
      0.7722183966D+00  0.1145851947D+01  0.7408951398D+00
0  1  1  0.  1.
      0.2120314975D+00  0.1000000000D+01  0.1000000000D+01
0  3  1  0.  1.
      0.8000000000D+00  0.1000000000D+01
8 4
0  0  6  2.  1.
      0.5484671660D+04  0.1831074430D-02
      0.8252349460D+03  0.1395017220D-01
      0.1880469580D+03  0.6844507810D-01
      0.5296450000D+02  0.2327143360D+00
      0.1689757040D+02  0.4701928980D+00
      0.5799635340D+01  0.3585208530D+00
0  1  3  6.  1.
      0.1553961625D+02 -0.1107775495D+00  0.7087426823D-01
      0.3599933586D+01 -0.1480262627D+00  0.3397528391D+00
      0.1013761750D+01  0.1130767015D+01  0.7271585773D+00
0  1  1  0.  1.
      0.2700058226D+00  0.1000000000D+01  0.1000000000D+01
0  3  1  0.  1.
      0.8000000000D+00  0.1000000000D+01
6 4
0  0  6  2.  1.
      0.3047524880D+04  0.1834737132D-02
      0.4573695180D+03  0.1403732281D-01
      0.1039486850D+03  0.6884262226D-01
      0.2921015530D+02  0.2321844432D+00
      0.9286662960D+01  0.4679413484D+00
      0.3163926960D+01  0.3623119853D+00
0  1  3  4.  1.
      0.7868272350D+01 -0.1193324198D+00  0.6899906659D-01
      0.1881288540D+01 -0.1608541517D+00  0.3164239610D+00
      0.5442492580D+00  0.1143456438D+01  0.7443082909D+00
0  1  1  0.  1.
      0.1687144782D+00  0.1000000000D+01  0.1000000000D+01
0  3  1  0.  1.
      0.8000000000D+00  0.1000000000D+01
1 3
0  0  3  1.  1.
      0.1873113696D+02  0.3349460434D-01
      0.2825394365D+01  0.2347269535D+00
      0.6401216923D+00  0.8137573261D+00
0  0  1  0.  1.
      0.1612777588D+00  0.1000000000D+01
0  2  1  0.  1.
      0.1100000000D+01  0.1000000000D+01
99 0
ENDBS
DFT
B3LYP
XLGRID
CHUNKS
200
END
SHRINK
0 0
4 4 4
LEVSHIFT
6 1
FMIXING
70
MAXCYCLE
8000
TOLINTEG
7 7 7 7 14
NOBIPOLA
SCFDIR
ENDSCF

=:= Executing: /usr/bin/mpirun.mpich -np 8 -v -machinefile /home/vlasta/crystal/tmp/tmp302010/machines /home/vlasta/crystal/tmp/tmp302010/Pcrystal
host: lmfz640

==================================================================================================
mpiexec options:
----------------
  Base path: /usr/bin/
  Launcher: (null)
  Debug level: 1
  Enable X: -1

  Global environment:
  -------------------
    SHELL=/bin/bash
    EXCITINGBIN=/usr/bin
    LAMMPS_COMMAND=/usr/bin/lammps
    CRY2K9_TEST=/home/vlasta/crystal/test_cases/inputs
    PERLLIB=/usr/local/gaus/gauopen:/usr/local/gaus/g16/bsd:/usr/local/gaus/g16
    LANGUAGE=en_US:en
    GAUSS_LFLAGS2=--LindaOptions -s 10000000
    HOTBIT_PARAMETERS=/usr/share/doc/hotbit/param/fixed_parameters
    LC_ADDRESS=hr_HR.UTF-8
    EXCITINGASE=/home/vlasta/md/run/excitingscripts/ase
    GAUSS_EXEDIR=/usr/local/gaus/g16/bsd:/usr/local/gaus/g16
    HOTBIT_DIR=/usr/share/doc/hotbit/examples
    LC_NAME=hr_HR.UTF-8
    GAUSS_SCRDIR=/tmp/gaussVlasta
    ASE_ABINIT_COMMAND=mpirun -np 2 abinit < PREFIX.files > PREFIX.log
    DACAPOEXE_SERIAL=/usr/bin/dacapo_serial.run
    LC_MONETARY=hr_HR.UTF-8
    FLEUR=/home/vlasta/bin/fleur.x
    CRY2K9_EXEDIR=/home/vlasta/crystal/bin/Linux-ifort
    GAUSS_BSDDIR=/usr/local/gaus/g16/bsd
    GMXCMD=mpirun -np 4 mdrun_mpi
    PWD=/home/vlasta/crystal/tmp/tmp302010
    DFTB_PREFIX=/home/vlasta/md/potentials/slako/pbc-0-3/
    LOGNAME=vlasta
    XCRYSDEN_TOPDIR=/usr/local/share/XCrySDen/
    XDG_SESSION_TYPE=tty
    PGI_TERM=trace,abort
    g16root=/usr/local/gaus
    CRY2K6_GRA=/home/vlasta/crystal/crgra2006
    OPENBLAS_NUM_THREADS=1
    EXCITINGSHARE=/usr/share/exciting
    SIESTA_SCRIPT=/home/vlasta/bin/run_siesta.py
    MOTD_SHOWN=pam
    PW_ROOT=/usr
    PSEUDO_DIR=/home/vlasta/md/potentials/UPF
    HOME=/home/vlasta
    MSI2LMP_LIBRARY=/usr/share/lammps/frc_files
    LANG=en_US.UTF-8
    LC_PAPER=hr_HR.UTF-8
    g09root=/usr/local/gaus
    SIESTA_PP_PATH=.
    LS_COLORS=rs=0:di=01;34:ln=01;36:mh=00:pi=40;33:so=01;35:do=01;35:bd=40;33;01:cd=40;33;01:or=40;31;01:mi=00:su=37;41:sg=30;43:ca=30;41:tw=30;42:ow=34;42:st=37;44:ex=01;32:*.tar=01;31:*.tgz=01;31:*.arc=01;31:*.arj=01;31:*.taz=01;31:*.lha=01;31:*.lz4=01;31:*.lzh=01;31:*.lzma=01;31:*.tlz=01;31:*.txz=01;31:*.tzo=01;31:*.t7z=01;31:*.zip=01;31:*.z=01;31:*.dz=01;31:*.gz=01;31:*.lrz=01;31:*.lz=01;31:*.lzo=01;31:*.xz=01;31:*.zst=01;31:*.tzst=01;31:*.bz2=01;31:*.bz=01;31:*.tbz=01;31:*.tbz2=01;31:*.tz=01;31:*.deb=01;31:*.rpm=01;31:*.jar=01;31:*.war=01;31:*.ear=01;31:*.sar=01;31:*.rar=01;31:*.alz=01;31:*.ace=01;31:*.zoo=01;31:*.cpio=01;31:*.7z=01;31:*.rz=01;31:*.cab=01;31:*.wim=01;31:*.swm=01;31:*.dwm=01;31:*.esd=01;31:*.jpg=01;35:*.jpeg=01;35:*.mjpg=01;35:*.mjpeg=01;35:*.gif=01;35:*.bmp=01;35:*.pbm=01;35:*.pgm=01;35:*.ppm=01;35:*.tga=01;35:*.xbm=01;35:*.xpm=01;35:*.tif=01;35:*.tiff=01;35:*.png=01;35:*.svg=01;35:*.svgz=01;35:*.mng=01;35:*.pcx=01;35:*.mov=01;35:*.mpg=01;35:*.mpeg=01;35:*.m2v=01;35:*.mkv=01;35:*.webm=01;35:*.ogm=01;35:*.mp4=01;35:*.m4v=01;35:*.mp4v=01;35:*.vob=01;35:*.qt=01;35:*.nuv=01;35:*.wmv=01;35:*.asf=01;35:*.rm=01;35:*.rmvb=01;35:*.flc=01;35:*.avi=01;35:*.fli=01;35:*.flv=01;35:*.gl=01;35:*.dl=01;35:*.xcf=01;35:*.xwd=01;35:*.yuv=01;35:*.cgm=01;35:*.emf=01;35:*.ogv=01;35:*.ogx=01;35:*.aac=00;36:*.au=00;36:*.flac=00;36:*.m4a=00;36:*.mid=00;36:*.midi=00;36:*.mka=00;36:*.mp3=00;36:*.mpc=00;36:*.ogg=00;36:*.ra=00;36:*.wav=00;36:*.oga=00;36:*.opus=00;36:*.spx=00;36:*.xspf=00;36:
    ABINIT_PP_PATH=/usr/local/share/abinit-pseudopotentials//GGA_PAW:/usr/local/share/abinit-pseudopotentials//GGA_HGHK:/usr/local/share/abinit-pseudopotentials//GGA_FHI:/usr/local/share/abinit-pseudopotentials//LDA_TM:/usr/local/share/abinit-pseudopotentials//LDA_PAW:/usr/local/share/abinit-pseudopotentials//LDA_HGH:/usr/local/share/abinit-pseudopotentials//GGA_FHI:/usr/local/share/abinit-pseudopotentials//LDA_FHI:/usr/share/doc/abinit-doc/tests/Psps_for_tests
    NSLOTS=8
    DACAPOEXE_PARALLEL=/usr/bin/dacapo_mpi.run
    _DSM_BARRIER=SHM
    TMP_DIR=/home/vlasta/crystal/tmp/tmp302010
    GPAW_SETUP_PATH=/usr/share/gpaw-setups
    KSSOLVPATH=/home/vlasta/md/kssolv
    SSH_CONNECTION=10.135.24.32 56809 10.135.24.38 22
    CRY2K9_UTILS=/home/vlasta/crystal/utils09
    LAMMPS_POTENTIALS=/usr/share/lammps/potentials
    XCRYSDEN_SCRATCH=/tmp
    GRA6_EXEDIR=/home/vlasta/crystal/crgra2006/bin/Linux-pgf
    LESSCLOSE=/usr/bin/lesspipe %s %s
    XDG_SESSION_CLASS=user
    CMR_REPOSITORY=/home/vlasta/cmr
    PYTHONPATH=/usr/local/gaus/gauopen:/usr/local/gaus/g16/bsd:/usr/local/gaus/g16
    TERM=xterm
    LC_IDENTIFICATION=hr_HR.UTF-8
    CRY2K9_ARCH=Linux-ifort
    GV_DIR=/usr/local/gaus/gv
    EXCITINGSCRIPTS=/home/vlasta/md/run/excitingscripts
    LESSOPEN=| /usr/bin/lesspipe %s
    USER=vlasta
    G16BASIS=/usr/local/gaus/g16/basis
    SHLVL=2
    CRY2K9_SCRDIR=/home/vlasta/crystal/tmp
    XLIB_SKIP_ARGB_VISUALS=1
    EXCITINGATAT=/home/vlasta/md/run/excitingscripts/ATAT@exciting
    FLEUR_INPGEN=/home/vlasta/bin/inpgen.x
    LC_TELEPHONE=hr_HR.UTF-8
    MALLOC_CHECK_=0
    LC_MEASUREMENT=hr_HR.UTF-8
    CRY2K9_BIN=bin
    EXCITINGROOT=/usr
    XDG_SESSION_ID=3286
    PAPERSIZE=a4
    TIMEFORMAT=   Elapsed time = %0lR
    GAUSS_ARCHDIR=/usr/local/gaus/g16/arch
    EXCITINGVISUAL=/usr/share/exciting/xml/visualizationtemplates
    DFTB_COMMAND=dftb+
    LD_LIBRARY_PATH=/usr/local/gaus/g16/bsd:/usr/local/gaus/g16:/usr/local/gaus/gv/lib
    XDG_RUNTIME_DIR=/run/user/1003
    SSH_CLIENT=10.135.24.32 56809 22
    CRY2K9_ROOT=/home/vlasta/crystal
    LC_TIME=hr_HR.UTF-8
    OMP_NUM_THREADS=2
    DACAPOPATH=/usr/share/dacapo-psp
    GAUSS_LEXEDIR=/usr/local/gaus/g16/linda-exe
    ELK_SPECIES_PATH=/usr/local/share/elk-dft/species/
    PATH=/home/vlasta/crystal/tmp/tmp302010::/usr/local/share/XCrySDen/:/usr/local/sbin:/usr/local/bin:/usr/sbin:/usr/bin:/sbin:/bin:/usr/games:/usr/local/games:/snap/bin:./:/home/vlasta/crystal/bin/Linux-ifort:/home/vlasta/crystal/utils09:/home/vlasta/crystal/crgra2006:/home/vlasta/md/run/excitingscripts:/home/vlasta/md/run/excitingscripts/ATAT@exciting:/usr/local/gaus/gauopen:/usr/local/gaus/g16/bsd:/usr/local/gaus/g16:/home/tmpacc/QuantumWise/atk/vnl/bin:/home/tmpacc/QuantumWise/atk/atkpython/bin:/home/tmpacc/QuantumWise/atk/license:/usr/local/share/XCrySDen//scripts:/usr/local/share/XCrySDen//util
    VERSION=v2_0_1
    DBUS_SESSION_BUS_ADDRESS=unix:path=/run/user/1003/bus
    SSH_TTY=/dev/pts/0
    ATATROOT=/home/vlasta/md/run/excitingscripts/atat
    LC_NUMERIC=hr_HR.UTF-8
    OLDPWD=/home/vlasta/crystal/tmp/glutaminska
    EXCITINGRUNDIR=/home/vlasta/md/run
    _=/usr/bin/mpirun.mpich

  Hydra internal environment:
  ---------------------------
    GFORTRAN_UNBUFFERED_PRECONNECTED=y


    Proxy information:
    *********************
      [1] proxy: lmfz640 (8 cores)
      Exec list: /home/vlasta/crystal/tmp/tmp302010/Pcrystal (8 processes); 


==================================================================================================

[mpiexec@lmfz640] Timeout set to -1 (-1 means infinite)
[mpiexec@lmfz640] Got a control port string of lmfz640:43313

Proxy launch args: /usr/bin/hydra_pmi_proxy --control-port lmfz640:43313 --debug --rmk user --launcher ssh --demux poll --pgid 0 --retries 10 --usize -2 --proxy-id 

Arguments being passed to proxy 0:
--version 3.3.2 --iface-ip-env-name MPIR_CVAR_CH3_INTERFACE_HOSTNAME --hostname lmfz640 --global-core-map 0,8,8 --pmi-id-map 0,0 --global-process-count 8 --auto-cleanup 1 --pmi-kvsname kvs_302051_0_629409413_lmfz640 --pmi-process-mapping (vector,(0,1,8)) --ckpoint-num -1 --global-inherited-env 100 'SHELL=/bin/bash' 'EXCITINGBIN=/usr/bin' 'LAMMPS_COMMAND=/usr/bin/lammps' 'CRY2K9_TEST=/home/vlasta/crystal/test_cases/inputs' 'PERLLIB=/usr/local/gaus/gauopen:/usr/local/gaus/g16/bsd:/usr/local/gaus/g16' 'LANGUAGE=en_US:en' 'GAUSS_LFLAGS2=--LindaOptions -s 10000000' 'HOTBIT_PARAMETERS=/usr/share/doc/hotbit/param/fixed_parameters' 'LC_ADDRESS=hr_HR.UTF-8' 'EXCITINGASE=/home/vlasta/md/run/excitingscripts/ase' 'GAUSS_EXEDIR=/usr/local/gaus/g16/bsd:/usr/local/gaus/g16' 'HOTBIT_DIR=/usr/share/doc/hotbit/examples' 'LC_NAME=hr_HR.UTF-8' 'GAUSS_SCRDIR=/tmp/gaussVlasta' 'ASE_ABINIT_COMMAND=mpirun -np 2 abinit < PREFIX.files > PREFIX.log' 'DACAPOEXE_SERIAL=/usr/bin/dacapo_serial.run' 'LC_MONETARY=hr_HR.UTF-8' 'FLEUR=/home/vlasta/bin/fleur.x' 'CRY2K9_EXEDIR=/home/vlasta/crystal/bin/Linux-ifort' 'GAUSS_BSDDIR=/usr/local/gaus/g16/bsd' 'GMXCMD=mpirun -np 4 mdrun_mpi' 'PWD=/home/vlasta/crystal/tmp/tmp302010' 'DFTB_PREFIX=/home/vlasta/md/potentials/slako/pbc-0-3/' 'LOGNAME=vlasta' 'XCRYSDEN_TOPDIR=/usr/local/share/XCrySDen/' 'XDG_SESSION_TYPE=tty' 'PGI_TERM=trace,abort' 'g16root=/usr/local/gaus' 'CRY2K6_GRA=/home/vlasta/crystal/crgra2006' 'OPENBLAS_NUM_THREADS=1' 'EXCITINGSHARE=/usr/share/exciting' 'SIESTA_SCRIPT=/home/vlasta/bin/run_siesta.py' 'MOTD_SHOWN=pam' 'PW_ROOT=/usr' 'PSEUDO_DIR=/home/vlasta/md/potentials/UPF' 'HOME=/home/vlasta' 'MSI2LMP_LIBRARY=/usr/share/lammps/frc_files' 'LANG=en_US.UTF-8' 'LC_PAPER=hr_HR.UTF-8' 'g09root=/usr/local/gaus' 'SIESTA_PP_PATH=.' 'LS_COLORS=rs=0:di=01;34:ln=01;36:mh=00:pi=40;33:so=01;35:do=01;35:bd=40;33;01:cd=40;33;01:or=40;31;01:mi=00:su=37;41:sg=30;43:ca=30;41:tw=30;42:ow=34;42:st=37;44:ex=01;32:*.tar=01;31:*.tgz=01;31:*.arc=01;31:*.arj=01;31:*.taz=01;31:*.lha=01;31:*.lz4=01;31:*.lzh=01;31:*.lzma=01;31:*.tlz=01;31:*.txz=01;31:*.tzo=01;31:*.t7z=01;31:*.zip=01;31:*.z=01;31:*.dz=01;31:*.gz=01;31:*.lrz=01;31:*.lz=01;31:*.lzo=01;31:*.xz=01;31:*.zst=01;31:*.tzst=01;31:*.bz2=01;31:*.bz=01;31:*.tbz=01;31:*.tbz2=01;31:*.tz=01;31:*.deb=01;31:*.rpm=01;31:*.jar=01;31:*.war=01;31:*.ear=01;31:*.sar=01;31:*.rar=01;31:*.alz=01;31:*.ace=01;31:*.zoo=01;31:*.cpio=01;31:*.7z=01;31:*.rz=01;31:*.cab=01;31:*.wim=01;31:*.swm=01;31:*.dwm=01;31:*.esd=01;31:*.jpg=01;35:*.jpeg=01;35:*.mjpg=01;35:*.mjpeg=01;35:*.gif=01;35:*.bmp=01;35:*.pbm=01;35:*.pgm=01;35:*.ppm=01;35:*.tga=01;35:*.xbm=01;35:*.xpm=01;35:*.tif=01;35:*.tiff=01;35:*.png=01;35:*.svg=01;35:*.svgz=01;35:*.mng=01;35:*.pcx=01;35:*.mov=01;35:*.mpg=01;35:*.mpeg=01;35:*.m2v=01;35:*.mkv=01;35:*.webm=01;35:*.ogm=01;35:*.mp4=01;35:*.m4v=01;35:*.mp4v=01;35:*.vob=01;35:*.qt=01;35:*.nuv=01;35:*.wmv=01;35:*.asf=01;35:*.rm=01;35:*.rmvb=01;35:*.flc=01;35:*.avi=01;35:*.fli=01;35:*.flv=01;35:*.gl=01;35:*.dl=01;35:*.xcf=01;35:*.xwd=01;35:*.yuv=01;35:*.cgm=01;35:*.emf=01;35:*.ogv=01;35:*.ogx=01;35:*.aac=00;36:*.au=00;36:*.flac=00;36:*.m4a=00;36:*.mid=00;36:*.midi=00;36:*.mka=00;36:*.mp3=00;36:*.mpc=00;36:*.ogg=00;36:*.ra=00;36:*.wav=00;36:*.oga=00;36:*.opus=00;36:*.spx=00;36:*.xspf=00;36:' 'ABINIT_PP_PATH=/usr/local/share/abinit-pseudopotentials//GGA_PAW:/usr/local/share/abinit-pseudopotentials//GGA_HGHK:/usr/local/share/abinit-pseudopotentials//GGA_FHI:/usr/local/share/abinit-pseudopotentials//LDA_TM:/usr/local/share/abinit-pseudopotentials//LDA_PAW:/usr/local/share/abinit-pseudopotentials//LDA_HGH:/usr/local/share/abinit-pseudopotentials//GGA_FHI:/usr/local/share/abinit-pseudopotentials//LDA_FHI:/usr/share/doc/abinit-doc/tests/Psps_for_tests' 'NSLOTS=8' 'DACAPOEXE_PARALLEL=/usr/bin/dacapo_mpi.run' '_DSM_BARRIER=SHM' 'TMP_DIR=/home/vlasta/crystal/tmp/tmp302010' 'GPAW_SETUP_PATH=/usr/share/gpaw-setups' 'KSSOLVPATH=/home/vlasta/md/kssolv' 'SSH_CONNECTION=10.135.24.32 56809 10.135.24.38 22' 'CRY2K9_UTILS=/home/vlasta/crystal/utils09' 'LAMMPS_POTENTIALS=/usr/share/lammps/potentials' 'XCRYSDEN_SCRATCH=/tmp' 'GRA6_EXEDIR=/home/vlasta/crystal/crgra2006/bin/Linux-pgf' 'LESSCLOSE=/usr/bin/lesspipe %s %s' 'XDG_SESSION_CLASS=user' 'CMR_REPOSITORY=/home/vlasta/cmr' 'PYTHONPATH=/usr/local/gaus/gauopen:/usr/local/gaus/g16/bsd:/usr/local/gaus/g16' 'TERM=xterm' 'LC_IDENTIFICATION=hr_HR.UTF-8' 'CRY2K9_ARCH=Linux-ifort' 'GV_DIR=/usr/local/gaus/gv' 'EXCITINGSCRIPTS=/home/vlasta/md/run/excitingscripts' 'LESSOPEN=| /usr/bin/lesspipe %s' 'USER=vlasta' 'G16BASIS=/usr/local/gaus/g16/basis' 'SHLVL=2' 'CRY2K9_SCRDIR=/home/vlasta/crystal/tmp' 'XLIB_SKIP_ARGB_VISUALS=1' 'EXCITINGATAT=/home/vlasta/md/run/excitingscripts/ATAT@exciting' 'FLEUR_INPGEN=/home/vlasta/bin/inpgen.x' 'LC_TELEPHONE=hr_HR.UTF-8' 'MALLOC_CHECK_=0' 'LC_MEASUREMENT=hr_HR.UTF-8' 'CRY2K9_BIN=bin' 'EXCITINGROOT=/usr' 'XDG_SESSION_ID=3286' 'PAPERSIZE=a4' 'TIMEFORMAT=   Elapsed time = %0lR' 'GAUSS_ARCHDIR=/usr/local/gaus/g16/arch' 'EXCITINGVISUAL=/usr/share/exciting/xml/visualizationtemplates' 'DFTB_COMMAND=dftb+' 'LD_LIBRARY_PATH=/usr/local/gaus/g16/bsd:/usr/local/gaus/g16:/usr/local/gaus/gv/lib' 'XDG_RUNTIME_DIR=/run/user/1003' 'SSH_CLIENT=10.135.24.32 56809 22' 'CRY2K9_ROOT=/home/vlasta/crystal' 'LC_TIME=hr_HR.UTF-8' 'OMP_NUM_THREADS=2' 'DACAPOPATH=/usr/share/dacapo-psp' 'GAUSS_LEXEDIR=/usr/local/gaus/g16/linda-exe' 'ELK_SPECIES_PATH=/usr/local/share/elk-dft/species/' 'PATH=/home/vlasta/crystal/tmp/tmp302010::/usr/local/share/XCrySDen/:/usr/local/sbin:/usr/local/bin:/usr/sbin:/usr/bin:/sbin:/bin:/usr/games:/usr/local/games:/snap/bin:./:/home/vlasta/crystal/bin/Linux-ifort:/home/vlasta/crystal/utils09:/home/vlasta/crystal/crgra2006:/home/vlasta/md/run/excitingscripts:/home/vlasta/md/run/excitingscripts/ATAT@exciting:/usr/local/gaus/gauopen:/usr/local/gaus/g16/bsd:/usr/local/gaus/g16:/home/tmpacc/QuantumWise/atk/vnl/bin:/home/tmpacc/QuantumWise/atk/atkpython/bin:/home/tmpacc/QuantumWise/atk/license:/usr/local/share/XCrySDen//scripts:/usr/local/share/XCrySDen//util' 'VERSION=v2_0_1' 'DBUS_SESSION_BUS_ADDRESS=unix:path=/run/user/1003/bus' 'SSH_TTY=/dev/pts/0' 'ATATROOT=/home/vlasta/md/run/excitingscripts/atat' 'LC_NUMERIC=hr_HR.UTF-8' 'OLDPWD=/home/vlasta/crystal/tmp/glutaminska' 'EXCITINGRUNDIR=/home/vlasta/md/run' '_=/usr/bin/mpirun.mpich' --global-user-env 0 --global-system-env 1 'GFORTRAN_UNBUFFERED_PRECONNECTED=y' --proxy-core-count 8 --exec --exec-appnum 0 --exec-proc-count 8 --exec-local-env 0 --exec-wdir /home/vlasta/crystal/tmp/tmp302010 --exec-args 1 /home/vlasta/crystal/tmp/tmp302010/Pcrystal 

[mpiexec@lmfz640] Launch arguments: /usr/bin/hydra_pmi_proxy --control-port lmfz640:43313 --debug --rmk user --launcher ssh --demux poll --pgid 0 --retries 10 --usize -2 --proxy-id 0 
[proxy:0:0@lmfz640] got pmi command (from 0): init
pmi_version=1 pmi_subversion=1 
[proxy:0:0@lmfz640] PMI response: cmd=response_to_init pmi_version=1 pmi_subversion=1 rc=0
[proxy:0:0@lmfz640] got pmi command (from 0): get_maxes

[proxy:0:0@lmfz640] PMI response: cmd=maxes kvsname_max=256 keylen_max=64 vallen_max=1024
[proxy:0:0@lmfz640] got pmi command (from 6): init
pmi_version=1 pmi_subversion=1 
[proxy:0:0@lmfz640] PMI response: cmd=response_to_init pmi_version=1 pmi_subversion=1 rc=0
[proxy:0:0@lmfz640] got pmi command (from 8): init
pmi_version=1 pmi_subversion=1 
[proxy:0:0@lmfz640] PMI response: cmd=response_to_init pmi_version=1 pmi_subversion=1 rc=0
[proxy:0:0@lmfz640] got pmi command (from 13): init
pmi_version=1 pmi_subversion=1 
[proxy:0:0@lmfz640] PMI response: cmd=response_to_init pmi_version=1 pmi_subversion=1 rc=0
[proxy:0:0@lmfz640] got pmi command (from 17): init
pmi_version=1 pmi_subversion=1 
[proxy:0:0@lmfz640] PMI response: cmd=response_to_init pmi_version=1 pmi_subversion=1 rc=0
[proxy:0:0@lmfz640] got pmi command (from 21): init
pmi_version=1 pmi_subversion=1 
[proxy:0:0@lmfz640] PMI response: cmd=response_to_init pmi_version=1 pmi_subversion=1 rc=0
[proxy:0:0@lmfz640] got pmi command (from 0): get_appnum

[proxy:0:0@lmfz640] PMI response: cmd=appnum appnum=0
[proxy:0:0@lmfz640] got pmi command (from 6): get_maxes

[proxy:0:0@lmfz640] PMI response: cmd=maxes kvsname_max=256 keylen_max=64 vallen_max=1024
[proxy:0:0@lmfz640] got pmi command (from 8): get_maxes

[proxy:0:0@lmfz640] PMI response: cmd=maxes kvsname_max=256 keylen_max=64 vallen_max=1024
[proxy:0:0@lmfz640] got pmi command (from 13): get_maxes

[proxy:0:0@lmfz640] PMI response: cmd=maxes kvsname_max=256 keylen_max=64 vallen_max=1024
[proxy:0:0@lmfz640] got pmi command (from 17): get_maxes

[proxy:0:0@lmfz640] PMI response: cmd=maxes kvsname_max=256 keylen_max=64 vallen_max=1024
[proxy:0:0@lmfz640] got pmi command (from 25): init
pmi_version=1 pmi_subversion=1 
[proxy:0:0@lmfz640] PMI response: cmd=response_to_init pmi_version=1 pmi_subversion=1 rc=0
[proxy:0:0@lmfz640] got pmi command (from 29): init
pmi_version=1 pmi_subversion=1 
[proxy:0:0@lmfz640] PMI response: cmd=response_to_init pmi_version=1 pmi_subversion=1 rc=0
[proxy:0:0@lmfz640] got pmi command (from 0): get_my_kvsname

[proxy:0:0@lmfz640] PMI response: cmd=my_kvsname kvsname=kvs_302051_0_629409413_lmfz640
[proxy:0:0@lmfz640] got pmi command (from 6): get_appnum

[proxy:0:0@lmfz640] PMI response: cmd=appnum appnum=0
[proxy:0:0@lmfz640] got pmi command (from 8): get_appnum

[proxy:0:0@lmfz640] PMI response: cmd=appnum appnum=0
[proxy:0:0@lmfz640] got pmi command (from 13): get_appnum

[proxy:0:0@lmfz640] PMI response: cmd=appnum appnum=0
[proxy:0:0@lmfz640] got pmi command (from 17): get_appnum

[proxy:0:0@lmfz640] PMI response: cmd=appnum appnum=0
[proxy:0:0@lmfz640] got pmi command (from 21): get_maxes

[proxy:0:0@lmfz640] PMI response: cmd=maxes kvsname_max=256 keylen_max=64 vallen_max=1024
[proxy:0:0@lmfz640] got pmi command (from 25): get_maxes

[proxy:0:0@lmfz640] PMI response: cmd=maxes kvsname_max=256 keylen_max=64 vallen_max=1024
[proxy:0:0@lmfz640] got pmi command (from 0): get_my_kvsname

[proxy:0:0@lmfz640] PMI response: cmd=my_kvsname kvsname=kvs_302051_0_629409413_lmfz640
[proxy:0:0@lmfz640] got pmi command (from 6): get_my_kvsname

[proxy:0:0@lmfz640] PMI response: cmd=my_kvsname kvsname=kvs_302051_0_629409413_lmfz640
[proxy:0:0@lmfz640] got pmi command (from 8): get_my_kvsname

[proxy:0:0@lmfz640] PMI response: cmd=my_kvsname kvsname=kvs_302051_0_629409413_lmfz640
[proxy:0:0@lmfz640] got pmi command (from 13): get_my_kvsname

[proxy:0:0@lmfz640] PMI response: cmd=my_kvsname kvsname=kvs_302051_0_629409413_lmfz640
[proxy:0:0@lmfz640] got pmi command (from 17): get_my_kvsname

[proxy:0:0@lmfz640] PMI response: cmd=my_kvsname kvsname=kvs_302051_0_629409413_lmfz640
[proxy:0:0@lmfz640] got pmi command (from 21): get_appnum

[proxy:0:0@lmfz640] PMI response: cmd=appnum appnum=0
[proxy:0:0@lmfz640] got pmi command (from 29): get_maxes

[proxy:0:0@lmfz640] PMI response: cmd=maxes kvsname_max=256 keylen_max=64 vallen_max=1024
[proxy:0:0@lmfz640] got pmi command (from 0): get
kvsname=kvs_302051_0_629409413_lmfz640 key=PMI_process_mapping 
[proxy:0:0@lmfz640] PMI response: cmd=get_result rc=0 msg=success value=(vector,(0,1,8))
[proxy:0:0@lmfz640] got pmi command (from 6): get_my_kvsname

[proxy:0:0@lmfz640] PMI response: cmd=my_kvsname kvsname=kvs_302051_0_629409413_lmfz640
[proxy:0:0@lmfz640] got pmi command (from 8): get_my_kvsname

[proxy:0:0@lmfz640] PMI response: cmd=my_kvsname kvsname=kvs_302051_0_629409413_lmfz640
[proxy:0:0@lmfz640] got pmi command (from 13): get_my_kvsname

[proxy:0:0@lmfz640] PMI response: cmd=my_kvsname kvsname=kvs_302051_0_629409413_lmfz640
[proxy:0:0@lmfz640] got pmi command (from 17): get_my_kvsname

[proxy:0:0@lmfz640] PMI response: cmd=my_kvsname kvsname=kvs_302051_0_629409413_lmfz640
[proxy:0:0@lmfz640] got pmi command (from 21): get_my_kvsname

[proxy:0:0@lmfz640] PMI response: cmd=my_kvsname kvsname=kvs_302051_0_629409413_lmfz640
[proxy:0:0@lmfz640] got pmi command (from 25): get_appnum

[proxy:0:0@lmfz640] PMI response: cmd=appnum appnum=0
[proxy:0:0@lmfz640] got pmi command (from 0): put
kvsname=kvs_302051_0_629409413_lmfz640 key=sharedFilename[0] value=/dev/shm/mpich_shar_tmp9c3s33 
[proxy:0:0@lmfz640] cached command: sharedFilename[0]=/dev/shm/mpich_shar_tmp9c3s33
[proxy:0:0@lmfz640] PMI response: cmd=put_result rc=0 msg=success
[proxy:0:0@lmfz640] got pmi command (from 6): get
kvsname=kvs_302051_0_629409413_lmfz640 key=PMI_process_mapping 
[proxy:0:0@lmfz640] PMI response: cmd=get_result rc=0 msg=success value=(vector,(0,1,8))
[proxy:0:0@lmfz640] got pmi command (from 8): get
kvsname=kvs_302051_0_629409413_lmfz640 key=PMI_process_mapping 
[proxy:0:0@lmfz640] PMI response: cmd=get_result rc=0 msg=success value=(vector,(0,1,8))
[proxy:0:0@lmfz640] got pmi command (from 13): get
kvsname=kvs_302051_0_629409413_lmfz640 key=PMI_process_mapping 
[proxy:0:0@lmfz640] PMI response: cmd=get_result rc=0 msg=success value=(vector,(0,1,8))
[proxy:0:0@lmfz640] got pmi command (from 17): get
kvsname=kvs_302051_0_629409413_lmfz640 key=PMI_process_mapping 
[proxy:0:0@lmfz640] PMI response: cmd=get_result rc=0 msg=success value=(vector,(0,1,8))
[proxy:0:0@lmfz640] got pmi command (from 21): get_my_kvsname

[proxy:0:0@lmfz640] PMI response: cmd=my_kvsname kvsname=kvs_302051_0_629409413_lmfz640
[proxy:0:0@lmfz640] got pmi command (from 29): get_appnum

[proxy:0:0@lmfz640] PMI response: cmd=appnum appnum=0
[proxy:0:0@lmfz640] got pmi command (from 0): barrier_in

[proxy:0:0@lmfz640] got pmi command (from 6): barrier_in

[proxy:0:0@lmfz640] got pmi command (from 8): barrier_in

[proxy:0:0@lmfz640] got pmi command (from 13): barrier_in

[proxy:0:0@lmfz640] got pmi command (from 17): barrier_in

[proxy:0:0@lmfz640] got pmi command (from 21): get
kvsname=kvs_302051_0_629409413_lmfz640 key=PMI_process_mapping 
[proxy:0:0@lmfz640] PMI response: cmd=get_result rc=0 msg=success value=(vector,(0,1,8))
[proxy:0:0@lmfz640] got pmi command (from 25): get_my_kvsname

[proxy:0:0@lmfz640] PMI response: cmd=my_kvsname kvsname=kvs_302051_0_629409413_lmfz640
[proxy:0:0@lmfz640] got pmi command (from 21): barrier_in

[proxy:0:0@lmfz640] got pmi command (from 29): get_my_kvsname

[proxy:0:0@lmfz640] PMI response: cmd=my_kvsname kvsname=kvs_302051_0_629409413_lmfz640
[proxy:0:0@lmfz640] got pmi command (from 25): get_my_kvsname

[proxy:0:0@lmfz640] PMI response: cmd=my_kvsname kvsname=kvs_302051_0_629409413_lmfz640
[proxy:0:0@lmfz640] got pmi command (from 29): get_my_kvsname

[proxy:0:0@lmfz640] PMI response: cmd=my_kvsname kvsname=kvs_302051_0_629409413_lmfz640
[proxy:0:0@lmfz640] got pmi command (from 25): get
kvsname=kvs_302051_0_629409413_lmfz640 key=PMI_process_mapping 
[proxy:0:0@lmfz640] PMI response: cmd=get_result rc=0 msg=success value=(vector,(0,1,8))
[proxy:0:0@lmfz640] got pmi command (from 29): get
kvsname=kvs_302051_0_629409413_lmfz640 key=PMI_process_mapping 
[proxy:0:0@lmfz640] PMI response: cmd=get_result rc=0 msg=success value=(vector,(0,1,8))
[proxy:0:0@lmfz640] got pmi command (from 25): barrier_in

[proxy:0:0@lmfz640] got pmi command (from 29): barrier_in

[proxy:0:0@lmfz640] flushing 1 put command(s) out
[proxy:0:0@lmfz640] forwarding command (cmd=put sharedFilename[0]=/dev/shm/mpich_shar_tmp9c3s33) upstream
[mpiexec@lmfz640] [pgid: 0] got PMI command: cmd=put sharedFilename[0]=/dev/shm/mpich_shar_tmp9c3s33
[proxy:0:0@lmfz640] forwarding command (cmd=barrier_in) upstream
[mpiexec@lmfz640] [pgid: 0] got PMI command: cmd=barrier_in
[mpiexec@lmfz640] PMI response to fd 6 pid 29: cmd=keyval_cache sharedFilename[0]=/dev/shm/mpich_shar_tmp9c3s33 
[mpiexec@lmfz640] PMI response to fd 6 pid 29: cmd=barrier_out
[proxy:0:0@lmfz640] PMI response: cmd=barrier_out
[proxy:0:0@lmfz640] PMI response: cmd=barrier_out
[proxy:0:0@lmfz640] PMI response: cmd=barrier_out
[proxy:0:0@lmfz640] PMI response: cmd=barrier_out
[proxy:0:0@lmfz640] PMI response: cmd=barrier_out
[proxy:0:0@lmfz640] PMI response: cmd=barrier_out
[proxy:0:0@lmfz640] PMI response: cmd=barrier_out
[proxy:0:0@lmfz640] PMI response: cmd=barrier_out
[proxy:0:0@lmfz640] got pmi command (from 6): get
kvsname=kvs_302051_0_629409413_lmfz640 key=sharedFilename[0] 
[proxy:0:0@lmfz640] PMI response: cmd=get_result rc=0 msg=success value=/dev/shm/mpich_shar_tmp9c3s33
[proxy:0:0@lmfz640] got pmi command (from 17): get
kvsname=kvs_302051_0_629409413_lmfz640 key=sharedFilename[0] 
[proxy:0:0@lmfz640] PMI response: cmd=get_result rc=0 msg=success value=/dev/shm/mpich_shar_tmp9c3s33
[proxy:0:0@lmfz640] got pmi command (from 8): get
kvsname=kvs_302051_0_629409413_lmfz640 key=sharedFilename[0] 
[proxy:0:0@lmfz640] PMI response: cmd=get_result rc=0 msg=success value=/dev/shm/mpich_shar_tmp9c3s33
[proxy:0:0@lmfz640] got pmi command (from 13): get
kvsname=kvs_302051_0_629409413_lmfz640 key=sharedFilename[0] 
[proxy:0:0@lmfz640] PMI response: cmd=get_result rc=0 msg=success value=/dev/shm/mpich_shar_tmp9c3s33
[proxy:0:0@lmfz640] got pmi command (from 21): get
kvsname=kvs_302051_0_629409413_lmfz640 key=sharedFilename[0] 
[proxy:0:0@lmfz640] PMI response: cmd=get_result rc=0 msg=success value=/dev/shm/mpich_shar_tmp9c3s33
[proxy:0:0@lmfz640] got pmi command (from 25): get
kvsname=kvs_302051_0_629409413_lmfz640 key=sharedFilename[0] 
[proxy:0:0@lmfz640] PMI response: cmd=get_result rc=0 msg=success value=/dev/shm/mpich_shar_tmp9c3s33
[proxy:0:0@lmfz640] got pmi command (from 29): get
kvsname=kvs_302051_0_629409413_lmfz640 key=sharedFilename[0] 
[proxy:0:0@lmfz640] PMI response: cmd=get_result rc=0 msg=success value=/dev/shm/mpich_shar_tmp9c3s33
[proxy:0:0@lmfz640] got pmi command (from 0): put
kvsname=kvs_302051_0_629409413_lmfz640 key=P0-businesscard value=description#lmfz640$port#33627$ifname#10.135.24.38$ 
[proxy:0:0@lmfz640] cached command: P0-businesscard=description#lmfz640$port#33627$ifname#10.135.24.38$
[proxy:0:0@lmfz640] PMI response: cmd=put_result rc=0 msg=success
[proxy:0:0@lmfz640] got pmi command (from 6): put
kvsname=kvs_302051_0_629409413_lmfz640 key=P1-businesscard value=description#lmfz640$port#51551$ifname#10.135.24.38$ 
[proxy:0:0@lmfz640] cached command: P1-businesscard=description#lmfz640$port#51551$ifname#10.135.24.38$
[proxy:0:0@lmfz640] PMI response: cmd=put_result rc=0 msg=success
[proxy:0:0@lmfz640] got pmi command (from 8): put
kvsname=kvs_302051_0_629409413_lmfz640 key=P2-businesscard value=description#lmfz640$port#56579$ifname#10.135.24.38$ 
[proxy:0:0@lmfz640] cached command: P2-businesscard=description#lmfz640$port#56579$ifname#10.135.24.38$
[proxy:0:0@lmfz640] PMI response: cmd=put_result rc=0 msg=success
[proxy:0:0@lmfz640] got pmi command (from 13): put
kvsname=kvs_302051_0_629409413_lmfz640 key=P3-businesscard value=description#lmfz640$port#55189$ifname#10.135.24.38$ 
[proxy:0:0@lmfz640] cached command: P3-businesscard=description#lmfz640$port#55189$ifname#10.135.24.38$
[proxy:0:0@lmfz640] PMI response: cmd=put_result rc=0 msg=success
[proxy:0:0@lmfz640] got pmi command (from 25): put
kvsname=kvs_302051_0_629409413_lmfz640 key=P6-businesscard value=description#lmfz640$port#35835$ifname#10.135.24.38$ 
[proxy:0:0@lmfz640] cached command: P6-businesscard=description#lmfz640$port#35835$ifname#10.135.24.38$
[proxy:0:0@lmfz640] PMI response: cmd=put_result rc=0 msg=success
[proxy:0:0@lmfz640] got pmi command (from 29): put
kvsname=kvs_302051_0_629409413_lmfz640 key=P7-businesscard value=description#lmfz640$port#33733$ifname#10.135.24.38$ 
[proxy:0:0@lmfz640] cached command: P7-businesscard=description#lmfz640$port#33733$ifname#10.135.24.38$
[proxy:0:0@lmfz640] PMI response: cmd=put_result rc=0 msg=success
[proxy:0:0@lmfz640] got pmi command (from 0): barrier_in

[proxy:0:0@lmfz640] got pmi command (from 6): barrier_in

[proxy:0:0@lmfz640] got pmi command (from 8): barrier_in

[proxy:0:0@lmfz640] got pmi command (from 13): barrier_in

[proxy:0:0@lmfz640] got pmi command (from 17): put
kvsname=kvs_302051_0_629409413_lmfz640 key=P4-businesscard value=description#lmfz640$port#32913$ifname#10.135.24.38$ 
[proxy:0:0@lmfz640] cached command: P4-businesscard=description#lmfz640$port#32913$ifname#10.135.24.38$
[proxy:0:0@lmfz640] PMI response: cmd=put_result rc=0 msg=success
[proxy:0:0@lmfz640] got pmi command (from 21): put
kvsname=kvs_302051_0_629409413_lmfz640 key=P5-businesscard value=description#lmfz640$port#54395$ifname#10.135.24.38$ 
[proxy:0:0@lmfz640] cached command: P5-businesscard=description#lmfz640$port#54395$ifname#10.135.24.38$
[proxy:0:0@lmfz640] PMI response: cmd=put_result rc=0 msg=success
[proxy:0:0@lmfz640] got pmi command (from 25): barrier_in

[proxy:0:0@lmfz640] got pmi command (from 17): barrier_in

[proxy:0:0@lmfz640] got pmi command (from 21): barrier_in

[proxy:0:0@lmfz640] got pmi command (from 29): barrier_in

[proxy:0:0@lmfz640] flushing 8 put command(s) out
[mpiexec@lmfz640] [pgid: 0] got PMI command: cmd=put P0-businesscard=description#lmfz640$port#33627$ifname#10.135.24.38$ P1-businesscard=description#lmfz640$port#51551$ifname#10.135.24.38$ P2-businesscard=description#lmfz640$port#56579$ifname#10.135.24.38$ P3-businesscard=description#lmfz640$port#55189$ifname#10.135.24.38$ P6-businesscard=description#lmfz640$port#35835$ifname#10.135.24.38$ P7-businesscard=description#lmfz640$port#33733$ifname#10.135.24.38$ P4-businesscard=description#lmfz640$port#32913$ifname#10.135.24.38$ P5-businesscard=description#lmfz640$port#54395$ifname#10.135.24.38$
[proxy:0:0@lmfz640] forwarding command (cmd=put P0-businesscard=description#lmfz640$port#33627$ifname#10.135.24.38$ P1-businesscard=description#lmfz640$port#51551$ifname#10.135.24.38$ P2-businesscard=description#lmfz640$port#56579$ifname#10.135.24.38$ P3-businesscard=description#lmfz640$port#55189$ifname#10.135.24.38$ P6-businesscard=description#lmfz640$port#35835$ifname#10.135.24.38$ P7-businesscard=description#lmfz640$port#33733$ifname#10.135.24.38$ P4-businesscard=description#lmfz640$port#32913$ifname#10.135.24.38$ P5-businesscard=description#lmfz640$port#54395$ifname#10.135.24.38$) upstream
[proxy:0:0@lmfz640] forwarding command (cmd=barrier_in) upstream
[mpiexec@lmfz640] [pgid: 0] got PMI command: cmd=barrier_in
[mpiexec@lmfz640] PMI response to fd 6 pid 29: cmd=keyval_cache P0-businesscard=description#lmfz640$port#33627$ifname#10.135.24.38$ P1-businesscard=description#lmfz640$port#51551$ifname#10.135.24.38$ P2-businesscard=description#lmfz640$port#56579$ifname#10.135.24.38$ P3-businesscard=description#lmfz640$port#55189$ifname#10.135.24.38$ P6-businesscard=description#lmfz640$port#35835$ifname#10.135.24.38$ P7-businesscard=description#lmfz640$port#33733$ifname#10.135.24.38$ P4-businesscard=description#lmfz640$port#32913$ifname#10.135.24.38$ P5-businesscard=description#lmfz640$port#54395$ifname#10.135.24.38$ 
[mpiexec@lmfz640] PMI response to fd 6 pid 29: cmd=barrier_out
[proxy:0:0@lmfz640] PMI response: cmd=barrier_out
[proxy:0:0@lmfz640] PMI response: cmd=barrier_out
[proxy:0:0@lmfz640] PMI response: cmd=barrier_out
[proxy:0:0@lmfz640] PMI response: cmd=barrier_out
[proxy:0:0@lmfz640] PMI response: cmd=barrier_out
[proxy:0:0@lmfz640] PMI response: cmd=barrier_out
[proxy:0:0@lmfz640] PMI response: cmd=barrier_out
[proxy:0:0@lmfz640] PMI response: cmd=barrier_out
 PROCESS            0  OF            8  WORKING
 PROCESS            2  OF            8  WORKING
 PROCESS            1  OF            8  WORKING
 PROCESS            3  OF            8  WORKING
 PROCESS            4  OF            8  WORKING
 PROCESS            5  OF            8  WORKING
 PROCESS            6  OF            8  WORKING
 PROCESS            7  OF            8  WORKING

         
 *******************************************************************************
 *                                                                             *
 *                                CRYSTAL09                                    *
 *                              public : 2.0                                   *
 *                      December 10th, 2012 - parallel executable              *
 *                                                                             *
 *                                                                             *
 *                                                                             *
 *                              MAIN AUTHORS                                   *
 *                                                                             *
 *    R. DOVESI(1,10), V.R. SAUNDERS(2), C. ROETTI(1,10), R. ORLANDO (1,3),    *
 *  C.M. ZICOVICH-WILSON(1,4), F. PASCALE(5), B. CIVALLERI(1,10), K. DOLL(6),  *
 *       N.M. HARRISON(2,7), I. J. BUSH(2), Ph. D'ARCO(8), M. LLUNELL(9)       *
 *                                                                             *
 * (1) THEORETICAL CHEMISTRY GROUP - UNIVERSITA' DI TORINO - TORINO (ITALY)    *
 *      http://www.crystal.unito.it                                            *
 * (2) COMPUTATIONAL SCIENCE & ENGINEERING DEPARTMENT - STFC DARESBURY LABORATO*Y (UK)
 *     http://www.cse.stfc.ac.uk/cmg/CRYSTAL/                                  *
 * (3) UNIVERSITA' DEL PIEMONTE ORIENTALE - ALESSANDRIA (ITALY)                *
 * (4) UNIVERSIDAD AUTONOMA DEL ESTADO DE MORELOS - CUERNAVACA (MEXICO)        *
 * (5) UNIVERSITE' HENRI POINCARE' - NANCY (FRANCE)                            *
 * (6) MPI FUER FESTKOERPERFORSCHUNG - STUTTGART (GERMANY)                     *
 * (7) IMPERIAL COLLEGE - LONDON (UK)                                          *
 * (8) UNIVERSITE' PIERRE ET MARIE CURIE - PARIS (FRANCE)                      *
 * (9) UNIVERSIDAD DE BARCELONA - BARCELONA (SPAIN)                            *
 *(10) NIS - NANOSTRUCTURED INTERFACES AND SURFACES - TORINO (ITALY)           *
 *     http://www.crystal.unito.it                                             *
 *******************************************************************************
 EEEEEEEEEE STARTING  DATE 11 01 2023 TIME 10:31:01.8
 Glutaminska P212121 Z=4  optgeom 10.01.2023.                                    

 CRYSTAL CALCULATION
 (INPUT ACCORDING TO THE INTERNATIONAL TABLES FOR X-RAY CRYSTALLOGRAPHY)
 CRYSTAL FAMILY                       :  ORTHORHOMBIC
 CRYSTAL CLASS  (GROTH - 1921)        :  ORTHORHOMBIC DISPHENOIDAL            

 SPACE GROUP (NONCENTROSYMMETRIC)     :  P 21 21 21      

 LATTICE PARAMETERS  (ANGSTROMS AND DEGREES) - CONVENTIONAL CELL
        A           B           C        ALPHA        BETA       GAMMA
     5.15400     6.94200    17.27400    90.00000    90.00000    90.00000


 NUMBER OF IRREDUCIBLE ATOMS IN THE CONVENTIONAL CELL:   19

 INPUT COORDINATES

 ATOM AT. N.              COORDINATES
   1   8    -3.324030425033E-01 -4.199788204852E-01 -2.354365373185E-01
   2   8     2.736984027315E-01 -4.122492557905E-01 -2.918941289765E-01
   3   8     3.633309030497E-01 -4.299789554538E-01  2.578356341296E-02
   4   8     3.370589585973E-03  4.458804097127E-01  8.067835560884E-02
   5   7     8.855129450989E-02 -2.032747809080E-01 -1.683266705526E-01
   6   6     4.258756364051E-01 -3.954866466946E-01 -2.345252400108E-01
   7   6     2.932489584129E-01 -3.534797996542E-01 -1.565542167424E-01
   8   6     1.770964247824E-01  4.563874174043E-01 -1.271532087601E-01
   9   6     6.295171082885E-03  4.630044032384E-01 -5.496701608767E-02
  10   6     1.440199294455E-01  4.991001400376E-01  2.074055557399E-02
  11   1     1.031314474377E-01  4.419668393442E-01  1.335515669356E-01
  12   1    -1.501259174693E-01 -4.307579017325E-01 -5.910469473600E-02
  13   1     4.323865978397E-01 -2.953073809877E-01 -1.154672596756E-01
  14   1     3.381304219110E-01  3.574380397733E-01 -1.170649951953E-01
  15   1     1.633855293189E-01 -8.553655229122E-02 -1.983220306031E-01
  16   1     1.505429122175E-02 -1.521068963688E-01 -1.163058096928E-01
  17   1     5.936106865250E-02  3.940903285101E-01 -1.732539615131E-01
  18   1    -9.149156643306E-02  3.242179122373E-01 -4.955461590521E-02
  19   1    -6.254395640448E-02 -2.601948865815E-01 -1.999927163193E-01

 *******************************************************************************

 << INFORMATION >>: FROM NOW ON, ALL COORDINATES REFER TO THE PRIMITIVE CELL

 *******************************************************************************

 LATTICE PARAMETERS  (ANGSTROMS AND DEGREES) - PRIMITIVE CELL
       A          B          C         ALPHA     BETA     GAMMA        VOLUME
    5.15400    6.94200   17.27400    90.00000  90.00000  90.00000    618.047621

 COORDINATES OF THE EQUIVALENT ATOMS (FRACTIONAL UNITS)

 N. ATOM EQUIV AT. N.          X                  Y                  Z

   1   1   1    8 O    -3.32403042503E-01 -4.19978820485E-01 -2.35436537319E-01
   2   1   2    8 O    -1.67596957497E-01  4.19978820485E-01  2.64563462681E-01
   3   1   3    8 O     1.67596957497E-01 -8.00211795148E-02  2.35436537319E-01
   4   1   4    8 O     3.32403042503E-01  8.00211795148E-02 -2.64563462681E-01

   5   2   1    8 O     2.73698402731E-01 -4.12249255790E-01 -2.91894128977E-01
   6   2   2    8 O     2.26301597269E-01  4.12249255790E-01  2.08105871023E-01
   7   2   3    8 O    -2.26301597269E-01 -8.77507442095E-02  2.91894128977E-01
   8   2   4    8 O    -2.73698402731E-01  8.77507442095E-02 -2.08105871023E-01

   9   3   1    8 O     3.63330903050E-01 -4.29978955454E-01  2.57835634130E-02
  10   3   2    8 O     1.36669096950E-01  4.29978955454E-01 -4.74216436587E-01
  11   3   3    8 O    -1.36669096950E-01 -7.00210445462E-02 -2.57835634130E-02
  12   3   4    8 O    -3.63330903050E-01  7.00210445462E-02  4.74216436587E-01

  13   4   1    8 O     3.37058958597E-03  4.45880409713E-01  8.06783556088E-02
  14   4   2    8 O     4.96629410414E-01 -4.45880409713E-01 -4.19321644391E-01
  15   4   3    8 O    -4.96629410414E-01  5.41195902873E-02 -8.06783556088E-02
  16   4   4    8 O    -3.37058958597E-03 -5.41195902873E-02  4.19321644391E-01

  17   5   1    7 N     8.85512945099E-02 -2.03274780908E-01 -1.68326670553E-01
  18   5   2    7 N     4.11448705490E-01  2.03274780908E-01  3.31673329447E-01
  19   5   3    7 N    -4.11448705490E-01 -2.96725219092E-01  1.68326670553E-01
  20   5   4    7 N    -8.85512945099E-02  2.96725219092E-01 -3.31673329447E-01

  21   6   1    6 C     4.25875636405E-01 -3.95486646695E-01 -2.34525240011E-01
  22   6   2    6 C     7.41243635949E-02  3.95486646695E-01  2.65474759989E-01
  23   6   3    6 C    -7.41243635949E-02 -1.04513353305E-01  2.34525240011E-01
  24   6   4    6 C    -4.25875636405E-01  1.04513353305E-01 -2.65474759989E-01

  25   7   1    6 C     2.93248958413E-01 -3.53479799654E-01 -1.56554216742E-01
  26   7   2    6 C     2.06751041587E-01  3.53479799654E-01  3.43445783258E-01
  27   7   3    6 C    -2.06751041587E-01 -1.46520200346E-01  1.56554216742E-01
  28   7   4    6 C    -2.93248958413E-01  1.46520200346E-01 -3.43445783258E-01

  29   8   1    6 C     1.77096424782E-01  4.56387417404E-01 -1.27153208760E-01
  30   8   2    6 C     3.22903575218E-01 -4.56387417404E-01  3.72846791240E-01
  31   8   3    6 C    -3.22903575218E-01  4.36125825957E-02  1.27153208760E-01
  32   8   4    6 C    -1.77096424782E-01 -4.36125825957E-02 -3.72846791240E-01

  33   9   1    6 C     6.29517108288E-03  4.63004403238E-01 -5.49670160877E-02
  34   9   2    6 C     4.93704828917E-01 -4.63004403238E-01  4.45032983912E-01
  35   9   3    6 C    -4.93704828917E-01  3.69955967616E-02  5.49670160877E-02
  36   9   4    6 C    -6.29517108288E-03 -3.69955967616E-02 -4.45032983912E-01

  37  10   1    6 C     1.44019929445E-01  4.99100140038E-01  2.07405555740E-02
  38  10   2    6 C     3.55980070554E-01 -4.99100140038E-01 -4.79259444426E-01
  39  10   3    6 C    -3.55980070554E-01  8.99859962400E-04 -2.07405555740E-02
  40  10   4    6 C    -1.44019929445E-01 -8.99859962400E-04  4.79259444426E-01

  41  11   1    1 H     1.03131447438E-01  4.41966839344E-01  1.33551566936E-01
  42  11   2    1 H     3.96868552562E-01 -4.41966839344E-01 -3.66448433064E-01
  43  11   3    1 H    -3.96868552562E-01  5.80331606558E-02 -1.33551566936E-01
  44  11   4    1 H    -1.03131447438E-01 -5.80331606558E-02  3.66448433064E-01

  45  12   1    1 H    -1.50125917469E-01 -4.30757901733E-01 -5.91046947360E-02
  46  12   2    1 H    -3.49874082531E-01  4.30757901733E-01  4.40895305264E-01
  47  12   3    1 H     3.49874082531E-01 -6.92420982675E-02  5.91046947360E-02
  48  12   4    1 H     1.50125917469E-01  6.92420982675E-02 -4.40895305264E-01

  49  13   1    1 H     4.32386597840E-01 -2.95307380988E-01 -1.15467259676E-01
  50  13   2    1 H     6.76134021603E-02  2.95307380988E-01  3.84532740324E-01
  51  13   3    1 H    -6.76134021603E-02 -2.04692619012E-01  1.15467259676E-01
  52  13   4    1 H    -4.32386597840E-01  2.04692619012E-01 -3.84532740324E-01

  53  14   1    1 H     3.38130421911E-01  3.57438039773E-01 -1.17064995195E-01
  54  14   2    1 H     1.61869578089E-01 -3.57438039773E-01  3.82935004805E-01
  55  14   3    1 H    -1.61869578089E-01  1.42561960227E-01  1.17064995195E-01
  56  14   4    1 H    -3.38130421911E-01 -1.42561960227E-01 -3.82935004805E-01

  57  15   1    1 H     1.63385529319E-01 -8.55365522912E-02 -1.98322030603E-01
  58  15   2    1 H     3.36614470681E-01  8.55365522912E-02  3.01677969397E-01
  59  15   3    1 H    -3.36614470681E-01 -4.14463447709E-01  1.98322030603E-01
  60  15   4    1 H    -1.63385529319E-01  4.14463447709E-01 -3.01677969397E-01

  61  16   1    1 H     1.50542912217E-02 -1.52106896369E-01 -1.16305809693E-01
  62  16   2    1 H     4.84945708778E-01  1.52106896369E-01  3.83694190307E-01
  63  16   3    1 H    -4.84945708778E-01 -3.47893103631E-01  1.16305809693E-01
  64  16   4    1 H    -1.50542912217E-02  3.47893103631E-01 -3.83694190307E-01

  65  17   1    1 H     5.93610686525E-02  3.94090328510E-01 -1.73253961513E-01
  66  17   2    1 H     4.40638931347E-01 -3.94090328510E-01  3.26746038487E-01
  67  17   3    1 H    -4.40638931347E-01  1.05909671490E-01  1.73253961513E-01
  68  17   4    1 H    -5.93610686525E-02 -1.05909671490E-01 -3.26746038487E-01

  69  18   1    1 H    -9.14915664331E-02  3.24217912237E-01 -4.95546159052E-02
  70  18   2    1 H    -4.08508433567E-01 -3.24217912237E-01  4.50445384095E-01
  71  18   3    1 H     4.08508433567E-01  1.75782087763E-01  4.95546159052E-02
  72  18   4    1 H     9.14915664331E-02 -1.75782087763E-01 -4.50445384095E-01

  73  19   1    1 H    -6.25439564045E-02 -2.60194886581E-01 -1.99992716319E-01
  74  19   2    1 H    -4.37456043596E-01  2.60194886581E-01  3.00007283681E-01
  75  19   3    1 H     4.37456043596E-01 -2.39805113418E-01  1.99992716319E-01
  76  19   4    1 H     6.25439564045E-02  2.39805113419E-01 -3.00007283681E-01

 NUMBER OF SYMMETRY OPERATORS         :    4
 *******************************************************************************
 * GEOMETRY EDITING - INPUT COORDINATES ARE GIVEN IN ANGSTROM         
 *******************************************************************************

 GEOMETRY NOW FULLY CONSISTENT WITH THE GROUP

 FRQFRQFRQFRQFRQFRQFRQFRQFRQFRQFRQFRQFRQFRQFRQFRQFRQFRQFRQFRQFRQFRQFRQFRQFRQFRQ

                       FREQUENCY CALCULATION


 GCALCO - MAX INDICES DIRECT LATTICE VECTOR    24    18     7
 NO.OF VECTORS CREATED 6999 STARS 1075 RMAX   191.28447 BOHR

 GEOMETRY FOR WAVE FUNCTION - DIMENSIONALITY OF THE SYSTEM    3
 (NON PERIODIC DIRECTION: LATTICE PARAMETER FORMALLY SET TO 500)
 *******************************************************************************
 LATTICE PARAMETERS (ANGSTROMS AND DEGREES) - BOHR = 0.5291772083 ANGSTROM
 PRIMITIVE CELL - CENTRING CODE 1/0 VOLUME=   618.047621 - DENSITY  1.580 g/cm^3
         A              B              C           ALPHA      BETA       GAMMA 
     5.15400000     6.94200000    17.27400000    90.000000  90.000000  90.000000
 *******************************************************************************
 ATOMS IN THE ASYMMETRIC UNIT   19 - ATOMS IN THE UNIT CELL:   76
     ATOM              X/A                 Y/B                 Z/C    
 *******************************************************************************
   1 T   8 O    -3.324030425033E-01 -4.199788204852E-01 -2.354365373185E-01
   2 F   8 O    -1.675969574967E-01  4.199788204852E-01  2.645634626815E-01
   3 F   8 O     1.675969574967E-01 -8.002117951480E-02  2.354365373185E-01
   4 F   8 O     3.324030425033E-01  8.002117951480E-02 -2.645634626815E-01
   5 T   8 O     2.736984027315E-01 -4.122492557905E-01 -2.918941289765E-01
   6 F   8 O     2.263015972685E-01  4.122492557905E-01  2.081058710235E-01
   7 F   8 O    -2.263015972685E-01 -8.775074420950E-02  2.918941289765E-01
   8 F   8 O    -2.736984027315E-01  8.775074420950E-02 -2.081058710235E-01
   9 T   8 O     3.633309030497E-01 -4.299789554538E-01  2.578356341296E-02
  10 F   8 O     1.366690969503E-01  4.299789554538E-01 -4.742164365870E-01
  11 F   8 O    -1.366690969503E-01 -7.002104454620E-02 -2.578356341296E-02
  12 F   8 O    -3.633309030497E-01  7.002104454620E-02  4.742164365870E-01
  13 T   8 O     3.370589585973E-03  4.458804097127E-01  8.067835560884E-02
  14 F   8 O     4.966294104140E-01 -4.458804097127E-01 -4.193216443912E-01
  15 F   8 O    -4.966294104140E-01  5.411959028730E-02 -8.067835560884E-02
  16 F   8 O    -3.370589585973E-03 -5.411959028730E-02  4.193216443912E-01
  17 T   7 N     8.855129450989E-02 -2.032747809080E-01 -1.683266705526E-01
  18 F   7 N     4.114487054901E-01  2.032747809080E-01  3.316733294474E-01
  19 F   7 N    -4.114487054901E-01 -2.967252190920E-01  1.683266705526E-01
  20 F   7 N    -8.855129450989E-02  2.967252190920E-01 -3.316733294474E-01
  21 T   6 C     4.258756364051E-01 -3.954866466946E-01 -2.345252400108E-01
  22 F   6 C     7.412436359490E-02  3.954866466946E-01  2.654747599892E-01
  23 F   6 C    -7.412436359490E-02 -1.045133533054E-01  2.345252400108E-01
  24 F   6 C    -4.258756364051E-01  1.045133533054E-01 -2.654747599892E-01
  25 T   6 C     2.932489584129E-01 -3.534797996542E-01 -1.565542167424E-01
  26 F   6 C     2.067510415871E-01  3.534797996542E-01  3.434457832576E-01
  27 F   6 C    -2.067510415871E-01 -1.465202003458E-01  1.565542167424E-01
  28 F   6 C    -2.932489584129E-01  1.465202003458E-01 -3.434457832576E-01
  29 T   6 C     1.770964247824E-01  4.563874174043E-01 -1.271532087601E-01
  30 F   6 C     3.229035752176E-01 -4.563874174043E-01  3.728467912399E-01
  31 F   6 C    -3.229035752176E-01  4.361258259570E-02  1.271532087601E-01
  32 F   6 C    -1.770964247824E-01 -4.361258259570E-02 -3.728467912399E-01
  33 T   6 C     6.295171082885E-03  4.630044032384E-01 -5.496701608767E-02
  34 F   6 C     4.937048289171E-01 -4.630044032384E-01  4.450329839123E-01
  35 F   6 C    -4.937048289171E-01  3.699559676160E-02  5.496701608767E-02
  36 F   6 C    -6.295171082885E-03 -3.699559676160E-02 -4.450329839123E-01
  37 T   6 C     1.440199294455E-01  4.991001400376E-01  2.074055557399E-02
  38 F   6 C     3.559800705545E-01 -4.991001400376E-01 -4.792594444260E-01
  39 F   6 C    -3.559800705545E-01  8.998599624000E-04 -2.074055557399E-02
  40 F   6 C    -1.440199294455E-01 -8.998599623998E-04  4.792594444260E-01
  41 T   1 H     1.031314474377E-01  4.419668393442E-01  1.335515669356E-01
  42 F   1 H     3.968685525623E-01 -4.419668393442E-01 -3.664484330644E-01
  43 F   1 H    -3.968685525623E-01  5.803316065580E-02 -1.335515669356E-01
  44 F   1 H    -1.031314474377E-01 -5.803316065580E-02  3.664484330644E-01
  45 T   1 H    -1.501259174693E-01 -4.307579017325E-01 -5.910469473600E-02
  46 F   1 H    -3.498740825307E-01  4.307579017325E-01  4.408953052640E-01
  47 F   1 H     3.498740825307E-01 -6.924209826750E-02  5.910469473600E-02
  48 F   1 H     1.501259174693E-01  6.924209826750E-02 -4.408953052640E-01
  49 T   1 H     4.323865978397E-01 -2.953073809877E-01 -1.154672596756E-01
  50 F   1 H     6.761340216030E-02  2.953073809877E-01  3.845327403244E-01
  51 F   1 H    -6.761340216030E-02 -2.046926190123E-01  1.154672596756E-01
  52 F   1 H    -4.323865978397E-01  2.046926190123E-01 -3.845327403244E-01
  53 T   1 H     3.381304219110E-01  3.574380397733E-01 -1.170649951953E-01
  54 F   1 H     1.618695780890E-01 -3.574380397733E-01  3.829350048047E-01
  55 F   1 H    -1.618695780890E-01  1.425619602267E-01  1.170649951953E-01
  56 F   1 H    -3.381304219110E-01 -1.425619602267E-01 -3.829350048047E-01
  57 T   1 H     1.633855293189E-01 -8.553655229122E-02 -1.983220306031E-01
  58 F   1 H     3.366144706811E-01  8.553655229122E-02  3.016779693969E-01
  59 F   1 H    -3.366144706811E-01 -4.144634477088E-01  1.983220306031E-01
  60 F   1 H    -1.633855293189E-01  4.144634477088E-01 -3.016779693969E-01
  61 T   1 H     1.505429122175E-02 -1.521068963688E-01 -1.163058096928E-01
  62 F   1 H     4.849457087782E-01  1.521068963688E-01  3.836941903072E-01
  63 F   1 H    -4.849457087782E-01 -3.478931036312E-01  1.163058096928E-01
  64 F   1 H    -1.505429122175E-02  3.478931036312E-01 -3.836941903072E-01
  65 T   1 H     5.936106865250E-02  3.940903285101E-01 -1.732539615131E-01
  66 F   1 H     4.406389313475E-01 -3.940903285101E-01  3.267460384869E-01
  67 F   1 H    -4.406389313475E-01  1.059096714899E-01  1.732539615131E-01
  68 F   1 H    -5.936106865250E-02 -1.059096714899E-01 -3.267460384869E-01
  69 T   1 H    -9.149156643306E-02  3.242179122373E-01 -4.955461590521E-02
  70 F   1 H    -4.085084335669E-01 -3.242179122373E-01  4.504453840948E-01
  71 F   1 H     4.085084335669E-01  1.757820877627E-01  4.955461590521E-02
  72 F   1 H     9.149156643306E-02 -1.757820877627E-01 -4.504453840948E-01
  73 T   1 H    -6.254395640448E-02 -2.601948865815E-01 -1.999927163193E-01
  74 F   1 H    -4.374560435955E-01  2.601948865815E-01  3.000072836807E-01
  75 F   1 H     4.374560435955E-01 -2.398051134185E-01  1.999927163193E-01
  76 F   1 H     6.254395640448E-02  2.398051134185E-01 -3.000072836807E-01

 T = ATOM BELONGING TO THE ASYMMETRIC UNIT

 ****   4 SYMMOPS - TRANSLATORS IN FRACTIONAL UNITS
  V INV                   ROTATION MATRICES                       TRANSLATOR
  1  1  1.00  0.00  0.00  0.00  1.00  0.00  0.00  0.00  1.00    0.00  0.00  0.00
  2  2 -1.00  0.00  0.00  0.00 -1.00  0.00  0.00  0.00  1.00    0.50  0.00  0.50
  3  3  1.00  0.00  0.00  0.00 -1.00  0.00  0.00  0.00 -1.00    0.50  0.50  0.00
  4  4 -1.00  0.00  0.00  0.00  1.00  0.00  0.00  0.00 -1.00    0.00  0.50  0.50

 DIRECT LATTICE VECTORS CARTESIAN COMPONENTS (ANGSTROM)
          X                    Y                    Z
   0.515400000000E+01   0.000000000000E+00   0.000000000000E+00
   0.000000000000E+00   0.694200000000E+01   0.000000000000E+00
   0.000000000000E+00   0.000000000000E+00   0.172740000000E+02


 CARTESIAN COORDINATES - PRIMITIVE CELL
 *******************************************************************************
 *      ATOM          X(ANGSTROM)         Y(ANGSTROM)         Z(ANGSTROM)
 *******************************************************************************
   1     8 O    -1.713205281062E+00 -2.915492971808E+00 -4.066930745640E+00
   2     8 O    -8.637947189380E-01  2.915492971808E+00  4.570069254360E+00
   3     8 O     8.637947189380E-01 -5.555070281917E-01  4.066930745640E+00
   4     8 O     1.713205281062E+00  5.555070281917E-01 -4.570069254360E+00
   5     8 O     1.410641567678E+00 -2.861834333698E+00 -5.042179183940E+00
   6     8 O     1.166358432322E+00  2.861834333698E+00  3.594820816060E+00
   7     8 O    -1.166358432322E+00 -6.091656663023E-01  5.042179183940E+00
   8     8 O    -1.410641567678E+00  6.091656663023E-01 -3.594820816060E+00
   9     8 O     1.872607474318E+00 -2.984913908760E+00  4.453852743955E-01
  10     8 O     7.043925256818E-01  2.984913908760E+00 -8.191614725605E+00
  11     8 O    -7.043925256818E-01 -4.860860912397E-01 -4.453852743955E-01
  12     8 O    -1.872607474318E+00  4.860860912397E-01  8.191614725605E+00
  13     8 O     1.737201872610E-02  3.095301804226E+00  1.393637914787E+00
  14     8 O     2.559627981274E+00 -3.095301804226E+00 -7.243362085213E+00
  15     8 O    -2.559627981274E+00  3.756981957744E-01 -1.393637914787E+00
  16     8 O    -1.737201872610E-02 -3.756981957744E-01  7.243362085213E+00
  17     7 N     4.563933719040E-01 -1.411133529063E+00 -2.907674907126E+00
  18     7 N     2.120606628096E+00  1.411133529063E+00  5.729325092874E+00
  19     7 N    -2.120606628096E+00 -2.059866470937E+00  2.907674907126E+00
  20     7 N    -4.563933719040E-01  2.059866470937E+00 -5.729325092874E+00
  21     6 C     2.194963030032E+00 -2.745468301354E+00 -4.051188995947E+00
  22     6 C     3.820369699681E-01  2.745468301354E+00  4.585811004053E+00
  23     6 C    -3.820369699681E-01 -7.255316986461E-01  4.051188995947E+00
  24     6 C    -2.194963030032E+00  7.255316986461E-01 -4.585811004053E+00
  25     6 C     1.511405131660E+00 -2.453856769199E+00 -2.704317540008E+00
  26     6 C     1.065594868340E+00  2.453856769199E+00  5.932682459992E+00
  27     6 C    -1.065594868340E+00 -1.017143230801E+00  2.704317540008E+00
  28     6 C    -1.511405131660E+00  1.017143230801E+00 -5.932682459992E+00
  29     6 C     9.127549733285E-01  3.168241451621E+00 -2.196444528122E+00
  30     6 C     1.664245026672E+00 -3.168241451621E+00  6.440555471878E+00
  31     6 C    -1.664245026672E+00  3.027585483793E-01  2.196444528122E+00
  32     6 C    -9.127549733285E-01 -3.027585483793E-01 -6.440555471878E+00
  33     6 C     3.244531176119E-02  3.214176567281E+00 -9.495002358984E-01
  34     6 C     2.544554688239E+00 -3.214176567281E+00  7.687499764102E+00
  35     6 C    -2.544554688239E+00  2.568234327190E-01  9.495002358984E-01
  36     6 C    -3.244531176119E-02 -2.568234327190E-01 -7.687499764102E+00
  37     6 C     7.422787163621E-01  3.464753172141E+00  3.582723569851E-01
  38     6 C     1.834721283638E+00 -3.464753172141E+00 -8.278727643015E+00
  39     6 C    -1.834721283638E+00  6.246827858981E-03 -3.582723569851E-01
  40     6 C    -7.422787163621E-01 -6.246827858980E-03  8.278727643015E+00
  41     1 H     5.315394800939E-01  3.068133798727E+00  2.306969767246E+00
  42     1 H     2.045460519906E+00 -3.068133798727E+00 -6.330030232754E+00
  43     1 H    -2.045460519906E+00  4.028662012726E-01 -2.306969767246E+00
  44     1 H    -5.315394800939E-01 -4.028662012726E-01  6.330030232754E+00
  45     1 H    -7.737489786368E-01 -2.990321353827E+00 -1.020974496870E+00
  46     1 H    -1.803251021363E+00  2.990321353827E+00  7.616025503130E+00
  47     1 H     1.803251021363E+00 -4.806786461730E-01  1.020974496870E+00
  48     1 H     7.737489786368E-01  4.806786461730E-01 -7.616025503130E+00
  49     1 H     2.228520525266E+00 -2.050023838817E+00 -1.994581443636E+00
  50     1 H     3.484794747342E-01  2.050023838817E+00  6.642418556364E+00
  51     1 H    -3.484794747342E-01 -1.420976161183E+00  1.994581443636E+00
  52     1 H    -2.228520525266E+00  1.420976161183E+00 -6.642418556364E+00
  53     1 H     1.742724194529E+00  2.481334872106E+00 -2.022180727004E+00
  54     1 H     8.342758054707E-01 -2.481334872106E+00  6.614819272996E+00
  55     1 H    -8.342758054707E-01  9.896651278938E-01  2.022180727004E+00
  56     1 H    -1.742724194529E+00 -9.896651278938E-01 -6.614819272996E+00
  57     1 H     8.420890181096E-01 -5.937947460056E-01 -3.425814756638E+00
  58     1 H     1.734910981890E+00  5.937947460056E-01  5.211185243362E+00
  59     1 H    -1.734910981890E+00 -2.877205253994E+00  3.425814756638E+00
  60     1 H    -8.420890181096E-01  2.877205253994E+00 -5.211185243362E+00
  61     1 H     7.758981695690E-02 -1.055926074592E+00 -2.009066556633E+00
  62     1 H     2.499410183043E+00  1.055926074592E+00  6.627933443367E+00
  63     1 H    -2.499410183043E+00 -2.415073925408E+00  2.009066556633E+00
  64     1 H    -7.758981695690E-02  2.415073925408E+00 -6.627933443367E+00
  65     1 H     3.059469478350E-01  2.735775060517E+00 -2.992788931177E+00
  66     1 H     2.271053052165E+00 -2.735775060517E+00  5.644211068823E+00
  67     1 H    -2.271053052165E+00  7.352249394829E-01  2.992788931177E+00
  68     1 H    -3.059469478350E-01 -7.352249394829E-01 -5.644211068823E+00
  69     1 H    -4.715475333960E-01  2.250720746751E+00 -8.560064351466E-01
  70     1 H    -2.105452466604E+00 -2.250720746751E+00  7.780993564853E+00
  71     1 H     2.105452466604E+00  1.220279253249E+00  8.560064351466E-01
  72     1 H     4.715475333960E-01 -1.220279253249E+00 -7.780993564853E+00
  73     1 H    -3.223515513087E-01 -1.806272902649E+00 -3.454674181700E+00
  74     1 H    -2.254648448691E+00  1.806272902649E+00  5.182325818300E+00
  75     1 H     2.254648448691E+00 -1.664727097351E+00  3.454674181700E+00
  76     1 H     3.223515513087E-01  1.664727097351E+00 -5.182325818300E+00

 *******************************************************************************
 LOCAL ATOMIC FUNCTIONS BASIS SET
 *******************************************************************************
   ATOM  X(AU)  Y(AU)  Z(AU)    NO. TYPE  EXPONENT  S COEF   P COEF   D/F/G COEF
 *******************************************************************************
   1 O  -3.237 -5.509 -7.685
                                  1 S  
                                         5.485E+03 1.831E-03 0.000E+00 0.000E+00
                                         8.252E+02 1.395E-02 0.000E+00 0.000E+00
                                         1.880E+02 6.845E-02 0.000E+00 0.000E+00
                                         5.296E+01 2.327E-01 0.000E+00 0.000E+00
                                         1.690E+01 4.702E-01 0.000E+00 0.000E+00
                                         5.800E+00 3.585E-01 0.000E+00 0.000E+00
                             2-   5 SP 
                                         1.554E+01-1.108E-01 7.087E-02 0.000E+00
                                         3.600E+00-1.480E-01 3.398E-01 0.000E+00
                                         1.014E+00 1.131E+00 7.272E-01 0.000E+00
                             6-   9 SP 
                                         2.700E-01 1.000E+00 1.000E+00 0.000E+00
                            10-  14 D  
                                         8.000E-01 0.000E+00 0.000E+00 1.000E+00
   2 O  -1.632  5.509  8.636
   3 O   1.632 -1.050  7.685
   4 O   3.237  1.050 -8.636
   5 O   2.666 -5.408 -9.528
   6 O   2.204  5.408  6.793
   7 O  -2.204 -1.151  9.528
   8 O  -2.666  1.151 -6.793
   9 O   3.539 -5.641  0.842
  10 O   1.331  5.641-15.480
  11 O  -1.331 -0.919 -0.842
  12 O  -3.539  0.919 15.480
  13 O   0.033  5.849  2.634
  14 O   4.837 -5.849-13.688
  15 O  -4.837  0.710 -2.634
  16 O  -0.033 -0.710 13.688
  17 N   0.862 -2.667 -5.495
                                225 S  
                                         4.174E+03 1.835E-03 0.000E+00 0.000E+00
                                         6.275E+02 1.399E-02 0.000E+00 0.000E+00
                                         1.429E+02 6.859E-02 0.000E+00 0.000E+00
                                         4.023E+01 2.322E-01 0.000E+00 0.000E+00
                                         1.282E+01 4.691E-01 0.000E+00 0.000E+00
                                         4.390E+00 3.605E-01 0.000E+00 0.000E+00
                           226- 229 SP 
                                         1.163E+01-1.150E-01 6.758E-02 0.000E+00
                                         2.716E+00-1.691E-01 3.239E-01 0.000E+00
                                         7.722E-01 1.146E+00 7.409E-01 0.000E+00
                           230- 233 SP 
                                         2.120E-01 1.000E+00 1.000E+00 0.000E+00
                           234- 238 D  
                                         8.000E-01 0.000E+00 0.000E+00 1.000E+00
  18 N   4.007  2.667 10.827
  19 N  -4.007 -3.893  5.495
  20 N  -0.862  3.893-10.827
  21 C   4.148 -5.188 -7.656
                                281 S  
                                         3.048E+03 1.835E-03 0.000E+00 0.000E+00
                                         4.574E+02 1.404E-02 0.000E+00 0.000E+00
                                         1.039E+02 6.884E-02 0.000E+00 0.000E+00
                                         2.921E+01 2.322E-01 0.000E+00 0.000E+00
                                         9.287E+00 4.679E-01 0.000E+00 0.000E+00
                                         3.164E+00 3.623E-01 0.000E+00 0.000E+00
                           282- 285 SP 
                                         7.868E+00-1.193E-01 6.900E-02 0.000E+00
                                         1.881E+00-1.609E-01 3.164E-01 0.000E+00
                                         5.442E-01 1.143E+00 7.443E-01 0.000E+00
                           286- 289 SP 
                                         1.687E-01 1.000E+00 1.000E+00 0.000E+00
                           290- 294 D  
                                         8.000E-01 0.000E+00 0.000E+00 1.000E+00
  22 C   0.722  5.188  8.666
  23 C  -0.722 -1.371  7.656
  24 C  -4.148  1.371 -8.666
  25 C   2.856 -4.637 -5.110
  26 C   2.014  4.637 11.211
  27 C  -2.014 -1.922  5.110
  28 C  -2.856  1.922-11.211
  29 C   1.725  5.987 -4.151
  30 C   3.145 -5.987 12.171
  31 C  -3.145  0.572  4.151
  32 C  -1.725 -0.572-12.171
  33 C   0.061  6.074 -1.794
  34 C   4.809 -6.074 14.527
  35 C  -4.809  0.485  1.794
  36 C  -0.061 -0.485-14.527
  37 C   1.403  6.547  0.677
  38 C   3.467 -6.547-15.645
  39 C  -3.467  0.012 -0.677
  40 C  -1.403 -0.012 15.645
  41 H   1.004  5.798  4.360
                                561 S  
                                         1.873E+01 3.349E-02 0.000E+00 0.000E+00
                                         2.825E+00 2.347E-01 0.000E+00 0.000E+00
                                         6.401E-01 8.138E-01 0.000E+00 0.000E+00
                                562 S  
                                         1.613E-01 1.000E+00 0.000E+00 0.000E+00
                           563- 565 P  
                                         1.100E+00 0.000E+00 1.000E+00 0.000E+00
  42 H   3.865 -5.798-11.962
  43 H  -3.865  0.761 -4.360
  44 H  -1.004 -0.761 11.962
  45 H  -1.462 -5.651 -1.929
  46 H  -3.408  5.651 14.392
  47 H   3.408 -0.908  1.929
  48 H   1.462  0.908-14.392
  49 H   4.211 -3.874 -3.769
  50 H   0.659  3.874 12.552
  51 H  -0.659 -2.685  3.769
  52 H  -4.211  2.685-12.552
  53 H   3.293  4.689 -3.821
  54 H   1.577 -4.689 12.500
  55 H  -1.577  1.870  3.821
  56 H  -3.293 -1.870-12.500
  57 H   1.591 -1.122 -6.474
  58 H   3.279  1.122  9.848
  59 H  -3.279 -5.437  6.474
  60 H  -1.591  5.437 -9.848
  61 H   0.147 -1.995 -3.797
  62 H   4.723  1.995 12.525
  63 H  -4.723 -4.564  3.797
  64 H  -0.147  4.564-12.525
  65 H   0.578  5.170 -5.656
  66 H   4.292 -5.170 10.666
  67 H  -4.292  1.389  5.656
  68 H  -0.578 -1.389-10.666
  69 H  -0.891  4.253 -1.618
  70 H  -3.979 -4.253 14.704
  71 H   3.979  2.306  1.618
  72 H   0.891 -2.306-14.704
  73 H  -0.609 -3.413 -6.528
  74 H  -4.261  3.413  9.793
  75 H   4.261 -3.146  6.528
  76 H   0.609  3.146 -9.793
 INFORMATION **** RDDFTP **** MAX N. OF POINTS ALLOWED IN A BATCH FOR NUMERICAL INTEGRATION         200
 INFORMATION **** LEVSHIFT **** LEVEL SHIFTER ACTIVE
 INFORMATION **** MAXCYCLE **** MAX NUMBER OF SCF CYCLES SET TO        8000
 INFORMATION **** TOLINTEG **** COULOMB AND EXCHANGE SERIES TOLERANCES MODIFIED
 INFORMATION **** READM2 **** NO BIPOLAR EXPANSION
 INFORMATION **** READM2 **** FULL DIRECT SCF (MONO AND BIEL INT) SELECTED
 *******************************************************************************
 N. OF ATOMS PER CELL       76  COULOMB OVERLAP TOL         (T1) 10** -7
 NUMBER OF SHELLS          268  COULOMB PENETRATION TOL     (T2) 10** -7
 NUMBER OF AO              740  EXCHANGE OVERLAP TOL        (T3) 10** -7
 N. OF ELECTRONS PER CELL  312  EXCHANGE PSEUDO OVP (F(G))  (T4) 10** -7
 CORE ELECTRONS PER CELL    80  EXCHANGE PSEUDO OVP (P(G))  (T5) 10**-14
 N. OF SYMMETRY OPERATORS    4  POLE ORDER IN MONO ZONE                4
 *******************************************************************************
 TYPE OF CALCULATION :  RESTRICTED CLOSED SHELL
 KOHN-SHAM HAMILTONIAN

 (EXCHANGE)[CORRELATION] FUNCTIONAL:(BECKE)[LEE-YANG-PARR]

 NON-LOCAL WEIGHTING FACTOR (EXCHANGE) =           0.9000
 NON-LOCAL WEIGHTING FACTOR [CORRELATION] =        0.8100

 HYBRID EXCHANGE - PERCENTAGE OF FOCK EXCHANGE    20.0000
 EIGENVALUE LEVEL SHIFTING OF  0.600 HARTREE
 LOCKING - FERMI ENERGY ALTERED BY LEVEL SHIFTER

 CAPPA:IS1  4;IS2  4;IS3  4; K PTS MONK NET   27; SYMMOPS: K SPACE  8;G SPACE  4

 *******************************************************************************
 MAX NUMBER OF SCF CYCLES    8000  CONVERGENCE ON DELTAP        10**-16
 WEIGHT OF F(I) IN F(I+1)      70% CONVERGENCE ON ENERGY        10**-10
 EIGENVALUE LEVEL SHIFTING OF  0.600 HARTREE
 LOCKING - FERMI ENERGY ALTERED BY LEVEL SHIFTER
 SHRINK. FACT.(MONKH.)    4  4  4  NUMBER OF K POINTS IN THE IBZ     27
 SHRINKING FACTOR(GILAT NET)    4  NUMBER OF K POINTS(GILAT NET)     27
 *******************************************************************************
 *** K POINTS COORDINATES (OBLIQUE COORDINATES IN UNITS OF IS =  4)
   1-R(  0  0  0)   2-C(  1  0  0)   3-R(  2  0  0)   4-C(  0  1  0)
   5-C(  1  1  0)   6-C(  2  1  0)   7-R(  0  2  0)   8-C(  1  2  0)
   9-R(  2  2  0)  10-C(  0  0  1)  11-C(  1  0  1)  12-C(  2  0  1)
  13-C(  0  1  1)  14-C(  1  1  1)  15-C(  2  1  1)  16-C(  0  2  1)
  17-C(  1  2  1)  18-C(  2  2  1)  19-R(  0  0  2)  20-C(  1  0  2)
  21-R(  2  0  2)  22-C(  0  1  2)  23-C(  1  1  2)  24-C(  2  1  2)
  25-R(  0  2  2)  26-C(  1  2  2)  27-R(  2  2  2)

 DIRECT LATTICE VECTORS COMPON. (A.U.)     RECIP. LATTICE VECTORS COMPON. (A.U.) 
        X            Y            Z              X            Y            Z
    9.7396485    0.0000000    0.0000000      0.6451142    0.0000000    0.0000000
    0.0000000   13.1184788    0.0000000      0.0000000    0.4789569    0.0000000
    0.0000000    0.0000000   32.6431292      0.0000000    0.0000000    0.1924811

 DISK SPACE FOR EIGENVECTORS (FTN 10)   25189600 REALS

 SYMMETRY ADAPTION OF THE BLOCH FUNCTIONS ENABLED
 TTTTTTTTTTTTTTTTTTTTTTTTTTTTTT gordsh1     TELAPSE        0.03 TCPU        0.02

 DIMENSIONS  P(G)= 1059468 F(G)=  183508 P(G),F(G) (IRR)  135091
 MAX G-VECTOR INDEX FOR 1- AND 2-ELECTRON INTEGRALS 113

 TTTTTTTTTTTTTTTTTTTTTTTTTTTTTT INPUT       TELAPSE        0.06 TCPU        0.05

 NEIGHBORS OF THE NON-EQUIVALENT ATOMS

 N = NUMBER OF NEIGHBORS AT DISTANCE R
    ATOM  N     R/ANG      R/AU   NEIGHBORS (ATOM LABELS AND CELL INDICES)
   1 O    1     1.2575     2.3763  21 C   -1 0 0
   1 O    1     1.8409     3.4789  60 H    0-1 0
   1 O    1     1.8814     3.5553  73 H    0 0 0
   1 O    1     2.2529     4.2573   5 O   -1 0 0
   1 O    1     2.4067     4.5481  25 C   -1 0 0
   1 O    1     2.5521     4.8228  49 H   -1 0 0

   5 O    1     1.2692     2.3984  21 C    0 0 0
   5 O    1     1.4506     2.7412  42 H    0 0 0
   5 O    1     2.2529     4.2573   1 O    1 0 0
   5 O    1     2.3753     4.4887  25 C    0 0 0
   5 O    1     2.4940     4.7129  14 O    0 0 0
   5 O    1     2.5594     4.8365  60 H    0-1 0

   9 O    1     1.2360     2.3356  37 C    0-1 0
   9 O    1     1.8388     3.4749  63 H    1 0 0
   9 O    1     2.2547     4.2608  13 O    0-1 0
   9 O    1     2.4257     4.5838  33 C    0-1 0
   9 O    1     2.4605     4.6497  41 H    0-1 0
   9 O    1     2.5705     4.8575  47 H    0 0 0

  13 O    1     1.0485     1.9813  41 H    0 0 0
  13 O    1     1.3168     2.4884  37 C    0 0 0
  13 O    1     2.2547     4.2608   9 O    0 1 0
  13 O    1     2.3462     4.4337  33 C    0 0 0
  13 O    1     2.3567     4.4535  55 H    0 0 0
  13 O    1     2.4522     4.6340  69 H    0 0 0

  17 N    1     1.0304     1.9472  73 H    0 0 0
  17 N    1     1.0379     1.9613  61 H    0 0 0
  17 N    1     1.0418     1.9686  57 H    0 0 0
  17 N    1     1.4972     2.8293  25 C    0 0 0
  17 N    1     2.0934     3.9560  49 H    0 0 0
  17 N    1     2.4720     4.6714  21 C    0 0 0

  21 C    1     1.2575     2.3763   1 O    1 0 0
  21 C    1     1.2692     2.3984   5 O    0 0 0
  21 C    1     1.5383     2.9070  25 C    0 0 0
  21 C    1     2.1713     4.1031  49 H    0 0 0
  21 C    1     2.3064     4.3585  42 H    0 0 0
  21 C    1     2.4720     4.6714  17 N    0 0 0

  25 C    1     1.0868     2.0537  49 H    0 0 0
  25 C    1     1.4972     2.8293  17 N    0 0 0
  25 C    1     1.5357     2.9021  29 C    0-1 0
  25 C    1     1.5383     2.9070  21 C    0 0 0
  25 C    1     2.0845     3.9391  73 H    0 0 0
  25 C    1     2.1044     3.9767  57 H    0 0 0

  29 C    1     1.0906     2.0609  65 H    0 0 0
  29 C    1     1.0914     2.0624  53 H    0 0 0
  29 C    1     1.5271     2.8857  33 C    0 0 0
  29 C    1     1.5357     2.9021  25 C    0 1 0
  29 C    1     2.1342     4.0331  69 H    0 0 0
  29 C    1     2.1779     4.1156  49 H    0 1 0

  33 C    1     1.0913     2.0623  69 H    0 0 0
  33 C    1     1.0950     2.0692  45 H    0 1 0
  33 C    1     1.5089     2.8515  37 C    0 0 0
  33 C    1     1.5271     2.8857  29 C    0 0 0
  33 C    1     2.1163     3.9992  65 H    0 0 0
  33 C    1     2.1477     4.0586  53 H    0 0 0

  37 C    1     1.2360     2.3356   9 O    0 1 0
  37 C    1     1.3168     2.4884  13 O    0 0 0
  37 C    1     1.5089     2.8515  33 C    0 0 0
  37 C    1     1.9998     3.7790  41 H    0 0 0
  37 C    1     2.1028     3.9737  69 H    0 0 0
  37 C    1     2.1066     3.9809  45 H    0 1 0

  41 H    1     1.0485     1.9813  13 O    0 0 0
  41 H    1     1.4506     2.7412   6 O    0 0 0
  41 H    1     1.9998     3.7790  37 C    0 0 0
  41 H    1     2.3064     4.3585  22 C    0 0 0
  41 H    1     2.4605     4.6497   9 O    0 1 0
  41 H    1     2.5033     4.7306  55 H    0 0 0

  45 H    1     1.0950     2.0692  33 C    0-1 0
  45 H    1     1.7355     3.2795  69 H    0-1 0
  45 H    1     2.1066     3.9809  37 C    0-1 0
  45 H    1     2.2000     4.1573  29 C    0-1 0
  45 H    1     2.3330     4.4088  61 H    0 0 0
  45 H    1     2.5420     4.8038  49 H   -1 0 0

  49 H    1     1.0868     2.0537  25 C    0 0 0
  49 H    1     2.0934     3.9560  17 N    0 0 0
  49 H    1     2.1713     4.1031  21 C    0 0 0
  49 H    1     2.1779     4.1156  29 C    0-1 0
  49 H    1     2.3696     4.4779  61 H    0 0 0
  49 H    1     2.4593     4.6473  53 H    0-1 0

  53 H    1     1.0914     2.0624  29 C    0 0 0
  53 H    1     1.7525     3.3117  65 H    0 0 0
  53 H    1     2.1322     4.0292  25 C    0 1 0
  53 H    1     2.1477     4.0586  33 C    0 0 0
  53 H    1     2.3567     4.4535  15 O    1 0 0
  53 H    1     2.4593     4.6473  49 H    0 1 0

  57 H    1     1.0418     1.9686  17 N    0 0 0
  57 H    1     1.6749     3.1651  61 H    0 0 0
  57 H    1     1.6813     3.1772  73 H    0 0 0
  57 H    1     1.8409     3.4789   4 O    0 0 0
  57 H    1     2.1044     3.9767  25 C    0 0 0
  57 H    1     2.4680     4.6639  49 H    0 0 0

  61 H    1     1.0379     1.9613  17 N    0 0 0
  61 H    1     1.6749     3.1651  57 H    0 0 0
  61 H    1     1.6771     3.1693  73 H    0 0 0
  61 H    1     1.8388     3.4749  11 O    0 0 0
  61 H    1     2.1198     4.0058  25 C    0 0 0
  61 H    1     2.3330     4.4088  45 H    0 0 0

  65 H    1     1.0906     2.0609  29 C    0 0 0
  65 H    1     1.7525     3.3117  53 H    0 0 0
  65 H    1     2.1163     3.9992  33 C    0 0 0
  65 H    1     2.1464     4.0562  25 C    0 1 0
  65 H    1     2.3250     4.3936  69 H    0 0 0
  65 H    1     2.4375     4.6062  76 H    0 0 0

  69 H    1     1.0913     2.0623  33 C    0 0 0
  69 H    1     1.7355     3.2795  45 H    0 1 0
  69 H    1     2.1028     3.9737  37 C    0 0 0
  69 H    1     2.1342     4.0331  29 C    0 0 0
  69 H    1     2.3250     4.3936  65 H    0 0 0
  69 H    1     2.4522     4.6340  13 O    0 0 0

  73 H    1     1.0304     1.9472  17 N    0 0 0
  73 H    1     1.6771     3.1693  61 H    0 0 0
  73 H    1     1.6813     3.1772  57 H    0 0 0
  73 H    1     1.8814     3.5553   1 O    0 0 0
  73 H    1     2.0845     3.9391  25 C    0 0 0
  73 H    1     2.4375     4.6062  68 H    0 0 0


 SYMMETRY ALLOWED INTERNAL DEGREE(S) OF FREEDOM:  57
 TTTTTTTTTTTTTTTTTTTTTTTTTTTTTT SYMM        TELAPSE        0.23 TCPU        0.22
 TTTTTTTTTTTTTTTTTTTTTTTTTTTTTT INT_SCREEN  TELAPSE        0.26 TCPU        0.25

 *******************************************************************************
 *                                                                             *
 *                                                                             *
 *         FFFFF  RRRR   EEEE   EEE   U   U  EEEE  N   N   CCC  Y   Y          *
 *         F      R   R  E     E   E  U   U  E     NN  N  C      Y Y           *
 *         FFF    RRRR   EEEE  E   E  U   U  EEEE  N N N  C       Y            *
 *         F      R   R  E     E  EE  U   U  E     N  NN  C       Y            *
 *         F      R   R  EEEE   EE E   UUU   EEEE  N   N   CCC    Y            *
 *                                                                             *
 *                                                                             *
 * CALCULATION OF PHONON FREQUENCIES AT THE GAMMA POINT.                       *
 *                                                                             *
 * SYMMETRY IS EXPLOITED TO BUILD THE TOTAL HESSIAN MATRIX.                    *
 * (F. PASCALE PHD THESIS TURIN-PARIS 2002)                                    *
 *                                                                             *
 *******************************************************************************


 *                                                                             *
 * REFERENCES TO BE QUOTED WHEN USING THIS MODULE:                             *
 *                                                                             *
 * F. Pascale, C.M. Zicovich-Wilson, F. Lopez, B. Civalleri                    *
 * R. Orlando, R. Dovesi                                                       *
 * The calculation of the vibration frequencies of crystalline                 *
 * compounds and its implementation in the CRYSTAL code                        *
 * J. Comput. Chem. 25 (2004) 888-897                                          *
 *                                                                             *
 * C.M. Zicovich-Wilson, F. Pascale, C. Roetti, V.R. Saunders,                 *
 * R. Orlando, R. Dovesi                                                       *
 * The calculation of the vibration frequencies of alpha-quartz:               *
 * the effect of hamiltonian and basis set                                     *
 * J. Comput. Chem. 25 (2004) 1873-1881                                        *
 *******************************************************************************


 ATOMS ISOTOPIC MASS (AMU) FOR FREQUENCY CALCULATION 

    1 O      15.9949    2 O      15.9949    3 O      15.9949    4 O      15.9949
    5 O      15.9949    6 O      15.9949    7 O      15.9949    8 O      15.9949
    9 O      15.9949   10 O      15.9949   11 O      15.9949   12 O      15.9949
   13 O      15.9949   14 O      15.9949   15 O      15.9949   16 O      15.9949
   17 N      14.0031   18 N      14.0031   19 N      14.0031   20 N      14.0031
   21 C      12.0000   22 C      12.0000   23 C      12.0000   24 C      12.0000
   25 C      12.0000   26 C      12.0000   27 C      12.0000   28 C      12.0000
   29 C      12.0000   30 C      12.0000   31 C      12.0000   32 C      12.0000
   33 C      12.0000   34 C      12.0000   35 C      12.0000   36 C      12.0000
   37 C      12.0000   38 C      12.0000   39 C      12.0000   40 C      12.0000
   41 H       1.0078   42 H       1.0078   43 H       1.0078   44 H       1.0078
   45 H       1.0078   46 H       1.0078   47 H       1.0078   48 H       1.0078
   49 H       1.0078   50 H       1.0078   51 H       1.0078   52 H       1.0078
   53 H       1.0078   54 H       1.0078   55 H       1.0078   56 H       1.0078
   57 H       1.0078   58 H       1.0078   59 H       1.0078   60 H       1.0078
   61 H       1.0078   62 H       1.0078   63 H       1.0078   64 H       1.0078
   65 H       1.0078   66 H       1.0078   67 H       1.0078   68 H       1.0078
   69 H       1.0078   70 H       1.0078   71 H       1.0078   72 H       1.0078
   73 H       1.0078   74 H       1.0078   75 H       1.0078   76 H       1.0078

 STEP SIZE                  0.0030 ANGSTROM

 INFORMATION CONCERNING THE SCF+GRADIENT CALCULATIONS REQUIRED FOR
 GENERATING FREQUENCIES. IN PRINCIPLE 3N+1 SCF + GRADIENT
 CALCULATIONS  ARE REQUIRED;
 FOR EACH OF THEM THE REMAINING POINT SYMMETRY IS INDICATED.
 POINT SYMMETRY PERMITS TO GENERATE GRADIENTS FOR DISPLACEMENT B 
 STARTING FROM THE GRADIENT GENERATED BY DISPLACEMENT A.

   N   LABEL SYMBOL DISPLACEMENT     SYM. 

   1     EQUILIBRIUM GEOMETRY            4

   2      1   O            DX            1
   3      1   O            DY            1
   4      1   O            DZ            1
   5      5   O            DX            1
   6      5   O            DY            1
   7      5   O            DZ            1
   8      9   O            DX            1
   9      9   O            DY            1
  10      9   O            DZ            1
  11     13   O            DX            1
  12     13   O            DY            1
  13     13   O            DZ            1
  14     17   N            DX            1
  15     17   N            DY            1
  16     17   N            DZ            1
  17     21   C            DX            1
  18     21   C            DY            1
  19     21   C            DZ            1
  20     25   C            DX            1
  21     25   C            DY            1
  22     25   C            DZ            1
  23     29   C            DX            1
  24     29   C            DY            1
  25     29   C            DZ            1
  26     33   C            DX            1
  27     33   C            DY            1
  28     33   C            DZ            1
  29     37   C            DX            1
  30     37   C            DY            1
  31     37   C            DZ            1
  32     41   H            DX            1
  33     41   H            DY            1
  34     41   H            DZ            1
  35     45   H            DX            1
  36     45   H            DY            1
  37     45   H            DZ            1
  38     49   H            DX            1
  39     49   H            DY            1
  40     49   H            DZ            1
  41     53   H            DX            1
  42     53   H            DY            1
  43     53   H            DZ            1
  44     57   H            DX            1
  45     57   H            DY            1
  46     57   H            DZ            1
  47     61   H            DX            1
  48     61   H            DY            1
  49     61   H            DZ            1
  50     65   H            DX            1
  51     65   H            DY            1
  52     65   H            DZ            1
  53     69   H            DX            1
  54     69   H            DY            1
  55     69   H            DZ            1
  56     73   H            DX            1
  57     73   H            DY            1
  58     73   H            DZ            1
 USE OF RESIDUAL SYMMETRY AFTER DISPLACEMENT

 NUMERICAL GRADIENT COMPUTED WITH A SINGLE DISPLACEMENT (+dx) FOR EACH
 CARTESIAN COORDINATE WITH RESPECT TO THE EQUILIBRIUM CONFIGURATION
 dx=  0.003
 NUMBER OF IRREDUCIBLE ATOMS                    19
 NUMBER OF SCF+GRADIENT CALCULATIONS            58

  ATOM  SYMOP  ORDER
    1      1      1
    5      1      1
    9      1      1
   13      1      1
   17      1      1
   21      1      1
   25      1      1
   29      1      1
   33      1      1
   37      1      1
   41      1      1
   45      1      1
   49      1      1
   53      1      1
   57      1      1
   61      1      1
   65      1      1
   69      1      1
   73      1      1

 ATOM  : IRREDUCIBLE ATOM
 SYMOP : NUMBER OF SYMMETRY OPERATORS THAT DOESN'T MOVE THE IRREDUCIBLE ATOM
 ORDER : MAXIMUM ORDER AMONG THE OPERATORS OF THE IRREDUCIBLE ATOM

 *******************************************************************************


 GCALCO - MAX INDICES DIRECT LATTICE VECTOR    24    18     7
 NO.OF VECTORS CREATED 6999 STARS 1075 RMAX   191.28447 BOHR

 CAPPA:IS1  4;IS2  4;IS3  4; K PTS MONK NET   27; SYMMOPS: K SPACE  8;G SPACE  4

 TTTTTTTTTTTTTTTTTTTTTTTTTTTTTT gordsh1     TELAPSE        0.29 TCPU        0.28

 DIMENSIONS  P(G)= 1059468 F(G)=  183508 P(G),F(G) (IRR)  135091
 MAX G-VECTOR INDEX FOR 1- AND 2-ELECTRON INTEGRALS 113

 TTTTTTTTTTTTTTTTTTTTTTTTTTTTTT INPUT       TELAPSE        0.31 TCPU        0.30

 SYMMETRY ALLOWED INTERNAL DEGREE(S) OF FREEDOM:  57
 TTTTTTTTTTTTTTTTTTTTTTTTTTTTTT SYMM        TELAPSE        0.44 TCPU        0.43
 TTTTTTTTTTTTTTTTTTTTTTTTTTTTTT INT_SCREEN  TELAPSE        0.47 TCPU        0.46

 DFT PARAMETERS

     ATOM       ELECTRONS   NET CHARGE   R(ANGSTROM)
   1   8  O       8.0000      0.0000     0.74000000
  17   7  N       7.0000      0.0000     0.74000000
  21   6  C       6.0000      0.0000     0.77000000
  41   1  H       1.0000      0.0000     1.11000000

 SIZE OF GRID=     447283
 TTTTTTTTTTTTTTTTTTTTTTTTTTTTTT MAKE_GRID2  TELAPSE        6.45 TCPU        6.44
 BECKE WEIGHT FUNCTION
 RADSAFE =     2.00
 TOLERANCES - DENSITY:10**- 6; POTENTIAL:10**- 9; GRID WGT:10**-14

 RADIAL INTEGRATION  - INTERVALS (POINTS,UPPER LIMIT):            1( 75,  4.0*R)

 ANGULAR INTEGRATION - INTERVALS (ACCURACY LEVEL [N. POINTS] UPPER LIMIT):
  1(  4[  86]   0.2)  2(  8[ 194]   0.5)  3( 12[ 350]   0.9)  4( 16[ 974]   3.5)
  5( 12[ 350]9999.0)
 TTTTTTTTTTTTTTTTTTTTTTTTTTTTTT INT_CALC    TELAPSE        6.56 TCPU        6.54

 *******************************************************************************
 Glutaminska P212121 Z=4  optgeom 10.01.2023.                                    
 CRYSTAL - SCF - TYPE OF CALCULATION :  RESTRICTED CLOSED SHELL
 *******************************************************************************

 CAPPA:IS1  4;IS2  4;IS3  4; K PTS MONK NET   27; SYMMOPS: K SPACE  8;G SPACE  4

 TTTTTTTTTTTTTTTTTTTTTTTTTTTTTT SDIK        TELAPSE        6.98 TCPU        6.97

 AAAAAAAAAAAAAAAAAAAAAAAAAAAAAAAAAAAAAAAAAAAAAAAAAAAAAAAAAAAAAAAAAAAAAAAAAAAAAAA
         ATOMIC WAVEFUNCTION(S)


 NUCLEAR CHARGE  8.0  SYMMETRY SPECIES            S    P
 N. ELECTRONS    8.0  NUMBER OF PRIMITIVE GTOS   10    4
                      NUMBER OF CONTRACTED GTOS   3    2
                      NUMBER OF CLOSED SHELLS     2    0
                      OPEN SHELL OCCUPATION       0    4

  ZNUC SCFIT  TOTAL HF ENERGY   KINETIC ENERGY   VIRIAL THEOREM ACCURACY
   8.0  12   -7.477688629E+01  7.468137146E+01 -2.001278965E+00  3.5E-06

 NUCLEAR CHARGE  7.0  SYMMETRY SPECIES            S    P
 N. ELECTRONS    7.0  NUMBER OF PRIMITIVE GTOS   10    4
                      NUMBER OF CONTRACTED GTOS   3    2
                      NUMBER OF CLOSED SHELLS     2    0
                      OPEN SHELL OCCUPATION       0    3

  ZNUC SCFIT  TOTAL HF ENERGY   KINETIC ENERGY   VIRIAL THEOREM ACCURACY
   7.0   9   -5.438205111E+01  5.431249345E+01 -2.001280694E+00  1.7E-06

 NUCLEAR CHARGE  6.0  SYMMETRY SPECIES            S    P
 N. ELECTRONS    6.0  NUMBER OF PRIMITIVE GTOS   10    4
                      NUMBER OF CONTRACTED GTOS   3    2
                      NUMBER OF CLOSED SHELLS     2    0
                      OPEN SHELL OCCUPATION       0    2

  ZNUC SCFIT  TOTAL HF ENERGY   KINETIC ENERGY   VIRIAL THEOREM ACCURACY
   6.0   9   -3.767686562E+01  3.769050028E+01 -1.999638247E+00  3.3E-06

 NUCLEAR CHARGE  1.0  SYMMETRY SPECIES            S
 N. ELECTRONS    1.0  NUMBER OF PRIMITIVE GTOS    4
                      NUMBER OF CONTRACTED GTOS   2
                      NUMBER OF CLOSED SHELLS     0
                      OPEN SHELL OCCUPATION       1

  ZNUC SCFIT  TOTAL HF ENERGY   KINETIC ENERGY   VIRIAL THEOREM ACCURACY
   1.0   1   -4.982329092E-01  5.098666671E-01 -1.977182745E+00  0.0E+00

 AAAAAAAAAAAAAAAAAAAAAAAAAAAAAAAAAAAAAAAAAAAAAAAAAAAAAAAAAAAAAAAAAAAAAAAAAAAAAAA

 TTTTTTTTTTTTTTTTTTTTTTTTTTTTTT MOQGAD      TELAPSE        7.47 TCPU        7.46
 TTTTTTTTTTTTTTTTTTTTTTTTTTTTTT SHELLX      TELAPSE       56.09 TCPU       56.03
 TTTTTTTTTTTTTTTTTTTTTTTTTTTTTT MONMO3      TELAPSE       58.59 TCPU       58.53
 NUMERICALLY INTEGRATED DENSITY    311.9998475593
 TTTTTTTTTTTTTTTTTTTTTTTTTTTTTT NUMDFT      TELAPSE       60.28 TCPU       60.22
 CYC   0 ETOT(AU) -2.213517457374E+03 DETOT -2.21E+03 tst  0.00E+00 PX  1.00E+00
 TTTTTTTTTTTTTTTTTTTTTTTTTTTTTT FDIK        TELAPSE       78.74 TCPU       78.66
 INSULATING STATE - LEVEL SHIFTER    0.60 au
 TOP OF VALENCE BANDS -    BAND    156; K    1; EIG -3.3890363E-01 AU
 BOTTOM OF VIRTUAL BANDS - BAND    157; K    1; EIG -8.6999688E-02 AU
 TTTTTTTTTTTTTTTTTTTTTTTTTTTTTT PDIG        TELAPSE       79.36 TCPU       79.28
 TTTTTTTTTTTTTTTTTTTTTTTTTTTTTT MOQGAD      TELAPSE       79.39 TCPU       79.31
 TTTTTTTTTTTTTTTTTTTTTTTTTTTTTT SHELLX      TELAPSE      128.74 TCPU      128.62
 TTTTTTTTTTTTTTTTTTTTTTTTTTTTTT MONMO3      TELAPSE      131.21 TCPU      131.09
 NUMERICALLY INTEGRATED DENSITY    311.9998908274
 TTTTTTTTTTTTTTTTTTTTTTTTTTTTTT NUMDFT      TELAPSE      135.31 TCPU      135.18
 CYC   1 ETOT(AU) -2.204724484351E+03 DETOT  8.79E+00 tst  0.00E+00 PX  1.00E+00
 TTTTTTTTTTTTTTTTTTTTTTTTTTTTTT FDIK        TELAPSE      140.89 TCPU      140.76
 INSULATING STATE - LEVEL SHIFTER    0.60 au
 TOP OF VALENCE BANDS -    BAND    156; K    1; EIG -8.8618761E-01 AU
 BOTTOM OF VIRTUAL BANDS - BAND    157; K    1; EIG -5.5337202E-02 AU
 TTTTTTTTTTTTTTTTTTTTTTTTTTTTTT PDIG        TELAPSE      141.53 TCPU      141.40
 TTTTTTTTTTTTTTTTTTTTTTTTTTTTTT MOQGAD      TELAPSE      141.55 TCPU      141.42
 TTTTTTTTTTTTTTTTTTTTTTTTTTTTTT SHELLX      TELAPSE      190.32 TCPU      190.14
 TTTTTTTTTTTTTTTTTTTTTTTTTTTTTT MONMO3      TELAPSE      192.79 TCPU      192.61
 NUMERICALLY INTEGRATED DENSITY    311.9998795067
 TTTTTTTTTTTTTTTTTTTTTTTTTTTTTT NUMDFT      TELAPSE      196.84 TCPU      196.66
 CYC   2 ETOT(AU) -2.205335975606E+03 DETOT -6.11E-01 tst  1.51E-03 PX  5.86E-02
 TTTTTTTTTTTTTTTTTTTTTTTTTTTTTT FDIK        TELAPSE      201.66 TCPU      201.47
 INSULATING STATE - LEVEL SHIFTER    0.60 au
 TOP OF VALENCE BANDS -    BAND    156; K    1; EIG -8.5971507E-01 AU
 BOTTOM OF VIRTUAL BANDS - BAND    157; K    4; EIG -3.3334397E-02 AU
 BOTTOM OF VIRTUAL BANDS - BAND    157; K    1; EIG -3.2777919E-02 AU
 TTTTTTTTTTTTTTTTTTTTTTTTTTTTTT PDIG        TELAPSE      202.30 TCPU      202.11
 TTTTTTTTTTTTTTTTTTTTTTTTTTTTTT MOQGAD      TELAPSE      202.32 TCPU      202.13
 TTTTTTTTTTTTTTTTTTTTTTTTTTTTTT SHELLX      TELAPSE      251.08 TCPU      250.85
 TTTTTTTTTTTTTTTTTTTTTTTTTTTTTT MONMO3      TELAPSE      253.55 TCPU      253.32
 NUMERICALLY INTEGRATED DENSITY    311.9998691838
 TTTTTTTTTTTTTTTTTTTTTTTTTTTTTT NUMDFT      TELAPSE      257.60 TCPU      257.36
 CYC   3 ETOT(AU) -2.205575852393E+03 DETOT -2.40E-01 tst  1.20E-03 PX  4.67E-02
 TTTTTTTTTTTTTTTTTTTTTTTTTTTTTT FDIK        TELAPSE      262.04 TCPU      261.79
 INSULATING STATE - LEVEL SHIFTER    0.60 au
 TOP OF VALENCE BANDS -    BAND    156; K    1; EIG -8.5111476E-01 AU
 BOTTOM OF VIRTUAL BANDS - BAND    157; K    4; EIG -1.8973584E-02 AU
 BOTTOM OF VIRTUAL BANDS - BAND    157; K    1; EIG -1.8077623E-02 AU
 TTTTTTTTTTTTTTTTTTTTTTTTTTTTTT PDIG        TELAPSE      262.68 TCPU      262.43
 TTTTTTTTTTTTTTTTTTTTTTTTTTTTTT MOQGAD      TELAPSE      262.70 TCPU      262.46
 TTTTTTTTTTTTTTTTTTTTTTTTTTTTTT SHELLX      TELAPSE      312.07 TCPU      311.77
 TTTTTTTTTTTTTTTTTTTTTTTTTTTTTT MONMO3      TELAPSE      314.54 TCPU      314.24
 NUMERICALLY INTEGRATED DENSITY    311.9998629913
 TTTTTTTTTTTTTTTTTTTTTTTTTTTTTT NUMDFT      TELAPSE      318.58 TCPU      318.28
 CYC   4 ETOT(AU) -2.205617202447E+03 DETOT -4.14E-02 tst  4.79E-04 PX  2.30E-02
 TTTTTTTTTTTTTTTTTTTTTTTTTTTTTT FDIK        TELAPSE      323.42 TCPU      323.11
 INSULATING STATE - LEVEL SHIFTER    0.60 au
 TOP OF VALENCE BANDS -    BAND    156; K    1; EIG -8.4983943E-01 AU
 BOTTOM OF VIRTUAL BANDS - BAND    157; K    4; EIG -1.0104451E-02 AU
 BOTTOM OF VIRTUAL BANDS - BAND    157; K    1; EIG -9.2007938E-03 AU
 TTTTTTTTTTTTTTTTTTTTTTTTTTTTTT PDIG        TELAPSE      324.05 TCPU      323.75
 TTTTTTTTTTTTTTTTTTTTTTTTTTTTTT MOQGAD      TELAPSE      324.08 TCPU      323.77
 TTTTTTTTTTTTTTTTTTTTTTTTTTTTTT SHELLX      TELAPSE      372.84 TCPU      372.48
 TTTTTTTTTTTTTTTTTTTTTTTTTTTTTT MONMO3      TELAPSE      375.30 TCPU      374.94
 NUMERICALLY INTEGRATED DENSITY    311.9998601433
 TTTTTTTTTTTTTTTTTTTTTTTTTTTTTT NUMDFT      TELAPSE      379.35 TCPU      378.98
 CYC   5 ETOT(AU) -2.205623717360E+03 DETOT -6.51E-03 tst  1.02E-04 PX  1.32E-02
 TTTTTTTTTTTTTTTTTTTTTTTTTTTTTT FDIK        TELAPSE      384.32 TCPU      383.95
 INSULATING STATE - LEVEL SHIFTER    0.60 au
 TOP OF VALENCE BANDS -    BAND    156; K    1; EIG -8.5033664E-01 AU
 BOTTOM OF VIRTUAL BANDS - BAND    157; K    4; EIG -4.6121103E-03 AU
 BOTTOM OF VIRTUAL BANDS - BAND    157; K    1; EIG -3.7792969E-03 AU
 TTTTTTTTTTTTTTTTTTTTTTTTTTTTTT PDIG        TELAPSE      384.96 TCPU      384.59
 TTTTTTTTTTTTTTTTTTTTTTTTTTTTTT MOQGAD      TELAPSE      384.98 TCPU      384.61
 TTTTTTTTTTTTTTTTTTTTTTTTTTTTTT SHELLX      TELAPSE      433.75 TCPU      433.33
 TTTTTTTTTTTTTTTTTTTTTTTTTTTTTT MONMO3      TELAPSE      436.21 TCPU      435.79
 NUMERICALLY INTEGRATED DENSITY    311.9998591138
 TTTTTTTTTTTTTTTTTTTTTTTTTTTTTT NUMDFT      TELAPSE      440.26 TCPU      439.83
 CYC   6 ETOT(AU) -2.205627719917E+03 DETOT -4.00E-03 tst  1.90E-05 PX  7.71E-03
 TTTTTTTTTTTTTTTTTTTTTTTTTTTTTT FDIK        TELAPSE      444.98 TCPU      444.55
 INSULATING STATE - LEVEL SHIFTER    0.60 au
 TOP OF VALENCE BANDS -    BAND    156; K    1; EIG -8.5071907E-01 AU
 BOTTOM OF VIRTUAL BANDS - BAND    157; K    4; EIG -1.0921055E-03 AU
 BOTTOM OF VIRTUAL BANDS - BAND    157; K    1; EIG -2.9640840E-04 AU
 TTTTTTTTTTTTTTTTTTTTTTTTTTTTTT PDIG        TELAPSE      445.62 TCPU      445.18
 TTTTTTTTTTTTTTTTTTTTTTTTTTTTTT MOQGAD      TELAPSE      445.64 TCPU      445.21
 TTTTTTTTTTTTTTTTTTTTTTTTTTTTTT SHELLX      TELAPSE      494.42 TCPU      493.93
 TTTTTTTTTTTTTTTTTTTTTTTTTTTTTT MONMO3      TELAPSE      496.89 TCPU      496.40
 NUMERICALLY INTEGRATED DENSITY    311.9998588120
 TTTTTTTTTTTTTTTTTTTTTTTTTTTTTT NUMDFT      TELAPSE      500.95 TCPU      500.46
 CYC   7 ETOT(AU) -2.205629829502E+03 DETOT -2.11E-03 tst  5.02E-06 PX  4.08E-03
 TTTTTTTTTTTTTTTTTTTTTTTTTTTTTT FDIK        TELAPSE      505.83 TCPU      505.33
 INSULATING STATE - LEVEL SHIFTER    0.60 au
 TOP OF VALENCE BANDS -    BAND    156; K    1; EIG -8.5070683E-01 AU
 BOTTOM OF VIRTUAL BANDS - BAND    157; K    4; EIG  1.2267602E-03 AU
 BOTTOM OF VIRTUAL BANDS - BAND    157; K    1; EIG  2.0242792E-03 AU
 TTTTTTTTTTTTTTTTTTTTTTTTTTTTTT PDIG        TELAPSE      506.47 TCPU      505.97
 TTTTTTTTTTTTTTTTTTTTTTTTTTTTTT MOQGAD      TELAPSE      506.49 TCPU      505.99
 TTTTTTTTTTTTTTTTTTTTTTTTTTTTTT SHELLX      TELAPSE      555.25 TCPU      554.71
 TTTTTTTTTTTTTTTTTTTTTTTTTTTTTT MONMO3      TELAPSE      557.72 TCPU      557.17
 NUMERICALLY INTEGRATED DENSITY    311.9998587008
 TTTTTTTTTTTTTTTTTTTTTTTTTTTTTT NUMDFT      TELAPSE      561.77 TCPU      561.22
 CYC   8 ETOT(AU) -2.205630567578E+03 DETOT -7.38E-04 tst  1.91E-06 PX  2.33E-03
 TTTTTTTTTTTTTTTTTTTTTTTTTTTTTT FDIK        TELAPSE      566.45 TCPU      565.89
 INSULATING STATE - LEVEL SHIFTER    0.60 au
 TOP OF VALENCE BANDS -    BAND    156; K    1; EIG -8.5048275E-01 AU
 BOTTOM OF VIRTUAL BANDS - BAND    157; K    4; EIG  2.7796821E-03 AU
 BOTTOM OF VIRTUAL BANDS - BAND    157; K    1; EIG  3.5953716E-03 AU
 TTTTTTTTTTTTTTTTTTTTTTTTTTTTTT PDIG        TELAPSE      567.09 TCPU      566.53
 TTTTTTTTTTTTTTTTTTTTTTTTTTTTTT MOQGAD      TELAPSE      567.12 TCPU      566.56
 TTTTTTTTTTTTTTTTTTTTTTTTTTTTTT SHELLX      TELAPSE      615.88 TCPU      615.27
 TTTTTTTTTTTTTTTTTTTTTTTTTTTTTT MONMO3      TELAPSE      618.35 TCPU      617.74
 NUMERICALLY INTEGRATED DENSITY    311.9998586052
 TTTTTTTTTTTTTTTTTTTTTTTTTTTTTT NUMDFT      TELAPSE      622.40 TCPU      621.79
 CYC   9 ETOT(AU) -2.205630813620E+03 DETOT -2.46E-04 tst  1.08E-06 PX  1.41E-03
 TTTTTTTTTTTTTTTTTTTTTTTTTTTTTT FDIK        TELAPSE      627.42 TCPU      626.80
 INSULATING STATE - LEVEL SHIFTER    0.60 au
 TOP OF VALENCE BANDS -    BAND    156; K    1; EIG -8.5023602E-01 AU
 BOTTOM OF VIRTUAL BANDS - BAND    157; K    4; EIG  3.8341556E-03 AU
 BOTTOM OF VIRTUAL BANDS - BAND    157; K    1; EIG  4.6680007E-03 AU
 TTTTTTTTTTTTTTTTTTTTTTTTTTTTTT PDIG        TELAPSE      628.06 TCPU      627.44
 TTTTTTTTTTTTTTTTTTTTTTTTTTTTTT MOQGAD      TELAPSE      628.08 TCPU      627.46
 TTTTTTTTTTTTTTTTTTTTTTTTTTTTTT SHELLX      TELAPSE      676.85 TCPU      676.18
 TTTTTTTTTTTTTTTTTTTTTTTTTTTTTT MONMO3      TELAPSE      679.32 TCPU      678.65
 NUMERICALLY INTEGRATED DENSITY    311.9998585040
 TTTTTTTTTTTTTTTTTTTTTTTTTTTTTT NUMDFT      TELAPSE      683.38 TCPU      682.71
 CYC  10 ETOT(AU) -2.205630925457E+03 DETOT -1.12E-04 tst  7.23E-07 PX  9.52E-04
 TTTTTTTTTTTTTTTTTTTTTTTTTTTTTT FDIK        TELAPSE      688.04 TCPU      687.36
 INSULATING STATE - LEVEL SHIFTER    0.60 au
 TOP OF VALENCE BANDS -    BAND    156; K    1; EIG -8.5005206E-01 AU
 BOTTOM OF VIRTUAL BANDS - BAND    157; K    4; EIG  4.5601190E-03 AU
 BOTTOM OF VIRTUAL BANDS - BAND    157; K    1; EIG  5.4063465E-03 AU
 TTTTTTTTTTTTTTTTTTTTTTTTTTTTTT PDIG        TELAPSE      688.67 TCPU      688.00
 TTTTTTTTTTTTTTTTTTTTTTTTTTTTTT MOQGAD      TELAPSE      688.70 TCPU      688.02
 TTTTTTTTTTTTTTTTTTTTTTTTTTTTTT SHELLX      TELAPSE      737.46 TCPU      736.74
 TTTTTTTTTTTTTTTTTTTTTTTTTTTTTT MONMO3      TELAPSE      739.94 TCPU      739.21
 NUMERICALLY INTEGRATED DENSITY    311.9998584134
 TTTTTTTTTTTTTTTTTTTTTTTTTTTTTT NUMDFT      TELAPSE      743.99 TCPU      743.26
 CYC  11 ETOT(AU) -2.205630984292E+03 DETOT -5.88E-05 tst  4.72E-07 PX  6.48E-04
 TTTTTTTTTTTTTTTTTTTTTTTTTTTTTT FDIK        TELAPSE      748.83 TCPU      748.09
 INSULATING STATE - LEVEL SHIFTER    0.60 au
 TOP OF VALENCE BANDS -    BAND    156; K    1; EIG -8.4993887E-01 AU
 BOTTOM OF VIRTUAL BANDS - BAND    157; K    4; EIG  5.0664910E-03 AU
 BOTTOM OF VIRTUAL BANDS - BAND    157; K    1; EIG  5.9196315E-03 AU
 TTTTTTTTTTTTTTTTTTTTTTTTTTTTTT PDIG        TELAPSE      749.46 TCPU      748.73
 TTTTTTTTTTTTTTTTTTTTTTTTTTTTTT MOQGAD      TELAPSE      749.49 TCPU      748.75
 TTTTTTTTTTTTTTTTTTTTTTTTTTTTTT SHELLX      TELAPSE      798.25 TCPU      797.47
 TTTTTTTTTTTTTTTTTTTTTTTTTTTTTT MONMO3      TELAPSE      800.73 TCPU      799.94
 NUMERICALLY INTEGRATED DENSITY    311.9998583430
 TTTTTTTTTTTTTTTTTTTTTTTTTTTTTT NUMDFT      TELAPSE      804.77 TCPU      803.99
 CYC  12 ETOT(AU) -2.205631014929E+03 DETOT -3.06E-05 tst  2.84E-07 PX  4.45E-04
 TTTTTTTTTTTTTTTTTTTTTTTTTTTTTT FDIK        TELAPSE      809.51 TCPU      808.72
 INSULATING STATE - LEVEL SHIFTER    0.60 au
 TOP OF VALENCE BANDS -    BAND    156; K    1; EIG -8.4987487E-01 AU
 BOTTOM OF VIRTUAL BANDS - BAND    157; K    4; EIG  5.4232335E-03 AU
 BOTTOM OF VIRTUAL BANDS - BAND    157; K    1; EIG  6.2799406E-03 AU
 TTTTTTTTTTTTTTTTTTTTTTTTTTTTTT PDIG        TELAPSE      810.15 TCPU      809.36
 TTTTTTTTTTTTTTTTTTTTTTTTTTTTTT MOQGAD      TELAPSE      810.18 TCPU      809.38
 TTTTTTTTTTTTTTTTTTTTTTTTTTTTTT SHELLX      TELAPSE      858.94 TCPU      858.10
 TTTTTTTTTTTTTTTTTTTTTTTTTTTTTT MONMO3      TELAPSE      861.41 TCPU      860.57
 NUMERICALLY INTEGRATED DENSITY    311.9998582926
 TTTTTTTTTTTTTTTTTTTTTTTTTTTTTT NUMDFT      TELAPSE      865.47 TCPU      864.62
 CYC  13 ETOT(AU) -2.205631030966E+03 DETOT -1.60E-05 tst  1.60E-07 PX  2.92E-04
 TTTTTTTTTTTTTTTTTTTTTTTTTTTTTT FDIK        TELAPSE      870.29 TCPU      869.44
 INSULATING STATE - LEVEL SHIFTER    0.60 au
 TOP OF VALENCE BANDS -    BAND    156; K    1; EIG -8.4983818E-01 AU
 BOTTOM OF VIRTUAL BANDS - BAND    157; K    4; EIG  5.6759232E-03 AU
 BOTTOM OF VIRTUAL BANDS - BAND    157; K    1; EIG  6.5346415E-03 AU
 TTTTTTTTTTTTTTTTTTTTTTTTTTTTTT PDIG        TELAPSE      870.92 TCPU      870.07
 TTTTTTTTTTTTTTTTTTTTTTTTTTTTTT MOQGAD      TELAPSE      870.95 TCPU      870.10
 TTTTTTTTTTTTTTTTTTTTTTTTTTTTTT SHELLX      TELAPSE      919.73 TCPU      918.83
 TTTTTTTTTTTTTTTTTTTTTTTTTTTTTT MONMO3      TELAPSE      922.20 TCPU      921.30
 NUMERICALLY INTEGRATED DENSITY    311.9998582567
 TTTTTTTTTTTTTTTTTTTTTTTTTTTTTT NUMDFT      TELAPSE      926.25 TCPU      925.34
 CYC  14 ETOT(AU) -2.205631039615E+03 DETOT -8.65E-06 tst  8.79E-08 PX  1.89E-04
 TTTTTTTTTTTTTTTTTTTTTTTTTTTTTT FDIK        TELAPSE      931.07 TCPU      930.16
 INSULATING STATE - LEVEL SHIFTER    0.60 au
 TOP OF VALENCE BANDS -    BAND    156; K    1; EIG -8.4981542E-01 AU
 BOTTOM OF VIRTUAL BANDS - BAND    157; K    4; EIG  5.8549654E-03 AU
 BOTTOM OF VIRTUAL BANDS - BAND    157; K    1; EIG  6.7150966E-03 AU
 TTTTTTTTTTTTTTTTTTTTTTTTTTTTTT PDIG        TELAPSE      931.71 TCPU      930.80
 TTTTTTTTTTTTTTTTTTTTTTTTTTTTTT MOQGAD      TELAPSE      931.73 TCPU      930.82
 TTTTTTTTTTTTTTTTTTTTTTTTTTTTTT SHELLX      TELAPSE      980.51 TCPU      979.55
 TTTTTTTTTTTTTTTTTTTTTTTTTTTTTT MONMO3      TELAPSE      982.98 TCPU      982.03
 NUMERICALLY INTEGRATED DENSITY    311.9998582304
 TTTTTTTTTTTTTTTTTTTTTTTTTTTTTT NUMDFT      TELAPSE      987.04 TCPU      986.08
 CYC  15 ETOT(AU) -2.205631044323E+03 DETOT -4.71E-06 tst  4.85E-08 PX  1.29E-04
 TTTTTTTTTTTTTTTTTTTTTTTTTTTTTT FDIK        TELAPSE      991.89 TCPU      990.92
 INSULATING STATE - LEVEL SHIFTER    0.60 au
 TOP OF VALENCE BANDS -    BAND    156; K    1; EIG -8.4980032E-01 AU
 BOTTOM OF VIRTUAL BANDS - BAND    157; K    4; EIG  5.9813619E-03 AU
 BOTTOM OF VIRTUAL BANDS - BAND    157; K    1; EIG  6.8426471E-03 AU
 TTTTTTTTTTTTTTTTTTTTTTTTTTTTTT PDIG        TELAPSE      992.53 TCPU      991.56
 TTTTTTTTTTTTTTTTTTTTTTTTTTTTTT MOQGAD      TELAPSE      992.55 TCPU      991.58
 TTTTTTTTTTTTTTTTTTTTTTTTTTTTTT SHELLX      TELAPSE     1041.32 TCPU     1040.31
 TTTTTTTTTTTTTTTTTTTTTTTTTTTTTT MONMO3      TELAPSE     1043.79 TCPU     1042.78
 NUMERICALLY INTEGRATED DENSITY    311.9998582104
 TTTTTTTTTTTTTTTTTTTTTTTTTTTTTT NUMDFT      TELAPSE     1047.85 TCPU     1046.84
 CYC  16 ETOT(AU) -2.205631046862E+03 DETOT -2.54E-06 tst  2.76E-08 PX  9.92E-05
 TTTTTTTTTTTTTTTTTTTTTTTTTTTTTT FDIK        TELAPSE     1052.59 TCPU     1051.57
 INSULATING STATE - LEVEL SHIFTER    0.60 au
 TOP OF VALENCE BANDS -    BAND    156; K    1; EIG -8.4979038E-01 AU
 BOTTOM OF VIRTUAL BANDS - BAND    157; K    4; EIG  6.0700830E-03 AU
 BOTTOM OF VIRTUAL BANDS - BAND    157; K    1; EIG  6.9323179E-03 AU
 TTTTTTTTTTTTTTTTTTTTTTTTTTTTTT PDIG        TELAPSE     1053.23 TCPU     1052.21
 TTTTTTTTTTTTTTTTTTTTTTTTTTTTTT MOQGAD      TELAPSE     1053.25 TCPU     1052.23
 TTTTTTTTTTTTTTTTTTTTTTTTTTTTTT SHELLX      TELAPSE     1102.00 TCPU     1100.94
 TTTTTTTTTTTTTTTTTTTTTTTTTTTTTT MONMO3      TELAPSE     1104.46 TCPU     1103.40
 NUMERICALLY INTEGRATED DENSITY    311.9998581950
 TTTTTTTTTTTTTTTTTTTTTTTTTTTTTT NUMDFT      TELAPSE     1108.51 TCPU     1107.44
 CYC  17 ETOT(AU) -2.205631048224E+03 DETOT -1.36E-06 tst  1.78E-08 PX  7.32E-05
 TTTTTTTTTTTTTTTTTTTTTTTTTTTTTT FDIK        TELAPSE     1113.22 TCPU     1112.14
 INSULATING STATE - LEVEL SHIFTER    0.60 au
 TOP OF VALENCE BANDS -    BAND    156; K    1; EIG -8.4978435E-01 AU
 BOTTOM OF VIRTUAL BANDS - BAND    157; K    4; EIG  6.1320005E-03 AU
 BOTTOM OF VIRTUAL BANDS - BAND    157; K    1; EIG  6.9949705E-03 AU
 TTTTTTTTTTTTTTTTTTTTTTTTTTTTTT PDIG        TELAPSE     1113.86 TCPU     1112.78
 TTTTTTTTTTTTTTTTTTTTTTTTTTTTTT MOQGAD      TELAPSE     1113.88 TCPU     1112.80
 TTTTTTTTTTTTTTTTTTTTTTTTTTTTTT SHELLX      TELAPSE     1162.74 TCPU     1161.62
 TTTTTTTTTTTTTTTTTTTTTTTTTTTTTT MONMO3      TELAPSE     1165.27 TCPU     1164.15
 NUMERICALLY INTEGRATED DENSITY    311.9998581831
 TTTTTTTTTTTTTTTTTTTTTTTTTTTTTT NUMDFT      TELAPSE     1169.33 TCPU     1168.20
 CYC  18 ETOT(AU) -2.205631048953E+03 DETOT -7.28E-07 tst  1.15E-08 PX  5.64E-05
 TTTTTTTTTTTTTTTTTTTTTTTTTTTTTT FDIK        TELAPSE     1174.01 TCPU     1172.87
 INSULATING STATE - LEVEL SHIFTER    0.60 au
 TOP OF VALENCE BANDS -    BAND    156; K    1; EIG -8.4978122E-01 AU
 BOTTOM OF VIRTUAL BANDS - BAND    157; K    4; EIG  6.1750319E-03 AU
 BOTTOM OF VIRTUAL BANDS - BAND    157; K    1; EIG  7.0385313E-03 AU
 TTTTTTTTTTTTTTTTTTTTTTTTTTTTTT PDIG        TELAPSE     1174.65 TCPU     1173.51
 TTTTTTTTTTTTTTTTTTTTTTTTTTTTTT MOQGAD      TELAPSE     1174.67 TCPU     1173.54
 TTTTTTTTTTTTTTTTTTTTTTTTTTTTTT SHELLX      TELAPSE     1223.64 TCPU     1222.45
 TTTTTTTTTTTTTTTTTTTTTTTTTTTTTT MONMO3      TELAPSE     1226.09 TCPU     1224.90
 NUMERICALLY INTEGRATED DENSITY    311.9998581741
 TTTTTTTTTTTTTTTTTTTTTTTTTTTTTT NUMDFT      TELAPSE     1230.16 TCPU     1228.96
 CYC  19 ETOT(AU) -2.205631049342E+03 DETOT -3.89E-07 tst  7.51E-09 PX  4.35E-05
 TTTTTTTTTTTTTTTTTTTTTTTTTTTTTT FDIK        TELAPSE     1234.78 TCPU     1233.58
 INSULATING STATE - LEVEL SHIFTER    0.60 au
 TOP OF VALENCE BANDS -    BAND    156; K    1; EIG -8.4978006E-01 AU
 BOTTOM OF VIRTUAL BANDS - BAND    157; K    4; EIG  6.2048805E-03 AU
 BOTTOM OF VIRTUAL BANDS - BAND    157; K    1; EIG  7.0687393E-03 AU
 TTTTTTTTTTTTTTTTTTTTTTTTTTTTTT PDIG        TELAPSE     1235.42 TCPU     1234.22
 TTTTTTTTTTTTTTTTTTTTTTTTTTTTTT MOQGAD      TELAPSE     1235.44 TCPU     1234.24
 TTTTTTTTTTTTTTTTTTTTTTTTTTTTTT SHELLX      TELAPSE     1284.44 TCPU     1283.19
 TTTTTTTTTTTTTTTTTTTTTTTTTTTTTT MONMO3      TELAPSE     1286.90 TCPU     1285.65
 NUMERICALLY INTEGRATED DENSITY    311.9998581674
 TTTTTTTTTTTTTTTTTTTTTTTTTTTTTT NUMDFT      TELAPSE     1290.96 TCPU     1289.70
 CYC  20 ETOT(AU) -2.205631049549E+03 DETOT -2.07E-07 tst  4.91E-09 PX  3.37E-05
 TTTTTTTTTTTTTTTTTTTTTTTTTTTTTT FDIK        TELAPSE     1295.52 TCPU     1294.26
 INSULATING STATE - LEVEL SHIFTER    0.60 au
 TOP OF VALENCE BANDS -    BAND    156; K    1; EIG -8.4978006E-01 AU
 BOTTOM OF VIRTUAL BANDS - BAND    157; K    4; EIG  6.2255903E-03 AU
 BOTTOM OF VIRTUAL BANDS - BAND    157; K    1; EIG  7.0896843E-03 AU
 TTTTTTTTTTTTTTTTTTTTTTTTTTTTTT PDIG        TELAPSE     1296.16 TCPU     1294.90
 TTTTTTTTTTTTTTTTTTTTTTTTTTTTTT MOQGAD      TELAPSE     1296.18 TCPU     1294.92
 TTTTTTTTTTTTTTTTTTTTTTTTTTTTTT SHELLX      TELAPSE     1345.19 TCPU     1343.88
 TTTTTTTTTTTTTTTTTTTTTTTTTTTTTT MONMO3      TELAPSE     1347.66 TCPU     1346.35
 NUMERICALLY INTEGRATED DENSITY    311.9998581625
 TTTTTTTTTTTTTTTTTTTTTTTTTTTTTT NUMDFT      TELAPSE     1351.73 TCPU     1350.41
 CYC  21 ETOT(AU) -2.205631049658E+03 DETOT -1.09E-07 tst  3.22E-09 PX  2.62E-05
 TTTTTTTTTTTTTTTTTTTTTTTTTTTTTT FDIK        TELAPSE     1356.20 TCPU     1354.88
 INSULATING STATE - LEVEL SHIFTER    0.60 au
 TOP OF VALENCE BANDS -    BAND    156; K    1; EIG -8.4978065E-01 AU
 BOTTOM OF VIRTUAL BANDS - BAND    157; K    4; EIG  6.2399841E-03 AU
 BOTTOM OF VIRTUAL BANDS - BAND    157; K    1; EIG  7.1042299E-03 AU
 TTTTTTTTTTTTTTTTTTTTTTTTTTTTTT PDIG        TELAPSE     1356.84 TCPU     1355.52
 TTTTTTTTTTTTTTTTTTTTTTTTTTTTTT MOQGAD      TELAPSE     1356.86 TCPU     1355.54
 TTTTTTTTTTTTTTTTTTTTTTTTTTTTTT SHELLX      TELAPSE     1405.86 TCPU     1404.49
 TTTTTTTTTTTTTTTTTTTTTTTTTTTTTT MONMO3      TELAPSE     1408.32 TCPU     1406.94
 NUMERICALLY INTEGRATED DENSITY    311.9998581590
 TTTTTTTTTTTTTTTTTTTTTTTTTTTTTT NUMDFT      TELAPSE     1412.39 TCPU     1411.01
 CYC  22 ETOT(AU) -2.205631049716E+03 DETOT -5.77E-08 tst  2.12E-09 PX  2.03E-05
 TTTTTTTTTTTTTTTTTTTTTTTTTTTTTT FDIK        TELAPSE     1416.82 TCPU     1415.43
 INSULATING STATE - LEVEL SHIFTER    0.60 au
 TOP OF VALENCE BANDS -    BAND    156; K    1; EIG -8.4978147E-01 AU
 BOTTOM OF VIRTUAL BANDS - BAND    157; K    4; EIG  6.2500105E-03 AU
 BOTTOM OF VIRTUAL BANDS - BAND    157; K    1; EIG  7.1143550E-03 AU
 TTTTTTTTTTTTTTTTTTTTTTTTTTTTTT PDIG        TELAPSE     1417.45 TCPU     1416.07
 TTTTTTTTTTTTTTTTTTTTTTTTTTTTTT MOQGAD      TELAPSE     1417.48 TCPU     1416.09
 TTTTTTTTTTTTTTTTTTTTTTTTTTTTTT SHELLX      TELAPSE     1466.49 TCPU     1465.05
 TTTTTTTTTTTTTTTTTTTTTTTTTTTTTT MONMO3      TELAPSE     1468.94 TCPU     1467.50
 NUMERICALLY INTEGRATED DENSITY    311.9998581564
 TTTTTTTTTTTTTTTTTTTTTTTTTTTTTT NUMDFT      TELAPSE     1473.01 TCPU     1471.57
 CYC  23 ETOT(AU) -2.205631049746E+03 DETOT -3.04E-08 tst  1.40E-09 PX  1.65E-05
 TTTTTTTTTTTTTTTTTTTTTTTTTTTTTT FDIK        TELAPSE     1477.36 TCPU     1475.91
 INSULATING STATE - LEVEL SHIFTER    0.60 au
 TOP OF VALENCE BANDS -    BAND    156; K    1; EIG -8.4978232E-01 AU
 BOTTOM OF VIRTUAL BANDS - BAND    157; K    4; EIG  6.2570092E-03 AU
 BOTTOM OF VIRTUAL BANDS - BAND    157; K    1; EIG  7.1214187E-03 AU
 TTTTTTTTTTTTTTTTTTTTTTTTTTTTTT PDIG        TELAPSE     1478.00 TCPU     1476.55
 TTTTTTTTTTTTTTTTTTTTTTTTTTTTTT MOQGAD      TELAPSE     1478.02 TCPU     1476.57
 TTTTTTTTTTTTTTTTTTTTTTTTTTTTTT SHELLX      TELAPSE     1527.02 TCPU     1525.52
 TTTTTTTTTTTTTTTTTTTTTTTTTTTTTT MONMO3      TELAPSE     1529.49 TCPU     1527.98
 NUMERICALLY INTEGRATED DENSITY    311.9998581544
 TTTTTTTTTTTTTTTTTTTTTTTTTTTTTT NUMDFT      TELAPSE     1533.56 TCPU     1532.05
 CYC  24 ETOT(AU) -2.205631049762E+03 DETOT -1.60E-08 tst  9.22E-10 PX  1.35E-05
 TTTTTTTTTTTTTTTTTTTTTTTTTTTTTT FDIK        TELAPSE     1537.85 TCPU     1536.34
 INSULATING STATE - LEVEL SHIFTER    0.60 au
 TOP OF VALENCE BANDS -    BAND    156; K    1; EIG -8.4978312E-01 AU
 BOTTOM OF VIRTUAL BANDS - BAND    157; K    4; EIG  6.2619019E-03 AU
 BOTTOM OF VIRTUAL BANDS - BAND    157; K    1; EIG  7.1263546E-03 AU
 TTTTTTTTTTTTTTTTTTTTTTTTTTTTTT PDIG        TELAPSE     1538.49 TCPU     1536.97
 TTTTTTTTTTTTTTTTTTTTTTTTTTTTTT MOQGAD      TELAPSE     1538.51 TCPU     1537.00
 TTTTTTTTTTTTTTTTTTTTTTTTTTTTTT SHELLX      TELAPSE     1587.50 TCPU     1585.94
 TTTTTTTTTTTTTTTTTTTTTTTTTTTTTT MONMO3      TELAPSE     1589.94 TCPU     1588.38
 NUMERICALLY INTEGRATED DENSITY    311.9998581530
 TTTTTTTTTTTTTTTTTTTTTTTTTTTTTT NUMDFT      TELAPSE     1594.01 TCPU     1592.44
 CYC  25 ETOT(AU) -2.205631049771E+03 DETOT -8.56E-09 tst  6.10E-10 PX  1.10E-05
 TTTTTTTTTTTTTTTTTTTTTTTTTTTTTT FDIK        TELAPSE     1598.23 TCPU     1596.65
 INSULATING STATE - LEVEL SHIFTER    0.60 au
 TOP OF VALENCE BANDS -    BAND    156; K    1; EIG -8.4978383E-01 AU
 BOTTOM OF VIRTUAL BANDS - BAND    157; K    4; EIG  6.2653251E-03 AU
 BOTTOM OF VIRTUAL BANDS - BAND    157; K    1; EIG  7.1298066E-03 AU
 TTTTTTTTTTTTTTTTTTTTTTTTTTTTTT PDIG        TELAPSE     1598.86 TCPU     1597.29
 TTTTTTTTTTTTTTTTTTTTTTTTTTTTTT MOQGAD      TELAPSE     1598.89 TCPU     1597.31
 TTTTTTTTTTTTTTTTTTTTTTTTTTTTTT SHELLX      TELAPSE     1647.79 TCPU     1646.16
 TTTTTTTTTTTTTTTTTTTTTTTTTTTTTT MONMO3      TELAPSE     1650.22 TCPU     1648.59
 NUMERICALLY INTEGRATED DENSITY    311.9998581519
 TTTTTTTTTTTTTTTTTTTTTTTTTTTTTT NUMDFT      TELAPSE     1654.27 TCPU     1652.64
 CYC  26 ETOT(AU) -2.205631049775E+03 DETOT -4.65E-09 tst  4.04E-10 PX  8.92E-06
 TTTTTTTTTTTTTTTTTTTTTTTTTTTTTT FDIK        TELAPSE     1658.44 TCPU     1656.80
 INSULATING STATE - LEVEL SHIFTER    0.60 au
 TOP OF VALENCE BANDS -    BAND    156; K    1; EIG -8.4978444E-01 AU
 BOTTOM OF VIRTUAL BANDS - BAND    157; K    4; EIG  6.2677205E-03 AU
 BOTTOM OF VIRTUAL BANDS - BAND    157; K    1; EIG  7.1322208E-03 AU
 TTTTTTTTTTTTTTTTTTTTTTTTTTTTTT PDIG        TELAPSE     1659.07 TCPU     1657.44
 TTTTTTTTTTTTTTTTTTTTTTTTTTTTTT MOQGAD      TELAPSE     1659.10 TCPU     1657.46
 TTTTTTTTTTTTTTTTTTTTTTTTTTTTTT SHELLX      TELAPSE     1707.83 TCPU     1706.15
 TTTTTTTTTTTTTTTTTTTTTTTTTTTTTT MONMO3      TELAPSE     1710.26 TCPU     1708.57
 NUMERICALLY INTEGRATED DENSITY    311.9998581511
 TTTTTTTTTTTTTTTTTTTTTTTTTTTTTT NUMDFT      TELAPSE     1714.31 TCPU     1712.62
 CYC  27 ETOT(AU) -2.205631049778E+03 DETOT -2.59E-09 tst  2.68E-10 PX  7.27E-06
 TTTTTTTTTTTTTTTTTTTTTTTTTTTTTT FDIK        TELAPSE     1718.35 TCPU     1716.66
 INSULATING STATE - LEVEL SHIFTER    0.60 au
 TOP OF VALENCE BANDS -    BAND    156; K    1; EIG -8.4978495E-01 AU
 BOTTOM OF VIRTUAL BANDS - BAND    157; K    4; EIG  6.2693964E-03 AU
 BOTTOM OF VIRTUAL BANDS - BAND    157; K    1; EIG  7.1339086E-03 AU
 TTTTTTTTTTTTTTTTTTTTTTTTTTTTTT PDIG        TELAPSE     1718.99 TCPU     1717.29
 TTTTTTTTTTTTTTTTTTTTTTTTTTTTTT MOQGAD      TELAPSE     1719.01 TCPU     1717.32
 TTTTTTTTTTTTTTTTTTTTTTTTTTTTTT SHELLX      TELAPSE     1767.79 TCPU     1766.05
 TTTTTTTTTTTTTTTTTTTTTTTTTTTTTT MONMO3      TELAPSE     1770.20 TCPU     1768.46
 NUMERICALLY INTEGRATED DENSITY    311.9998581505
 TTTTTTTTTTTTTTTTTTTTTTTTTTTTTT NUMDFT      TELAPSE     1774.24 TCPU     1772.49
 CYC  28 ETOT(AU) -2.205631049780E+03 DETOT -1.64E-09 tst  1.78E-10 PX  5.93E-06
 TTTTTTTTTTTTTTTTTTTTTTTTTTTTTT FDIK        TELAPSE     1778.25 TCPU     1776.50
 INSULATING STATE - LEVEL SHIFTER    0.60 au
 TOP OF VALENCE BANDS -    BAND    156; K    1; EIG -8.4978538E-01 AU
 BOTTOM OF VIRTUAL BANDS - BAND    157; K    4; EIG  6.2705688E-03 AU
 BOTTOM OF VIRTUAL BANDS - BAND    157; K    1; EIG  7.1350883E-03 AU
 TTTTTTTTTTTTTTTTTTTTTTTTTTTTTT PDIG        TELAPSE     1778.89 TCPU     1777.13
 TTTTTTTTTTTTTTTTTTTTTTTTTTTTTT MOQGAD      TELAPSE     1778.91 TCPU     1777.16
 TTTTTTTTTTTTTTTTTTTTTTTTTTTTTT SHELLX      TELAPSE     1827.68 TCPU     1825.88
 TTTTTTTTTTTTTTTTTTTTTTTTTTTTTT MONMO3      TELAPSE     1830.10 TCPU     1828.30
 NUMERICALLY INTEGRATED DENSITY    311.9998581500
 TTTTTTTTTTTTTTTTTTTTTTTTTTTTTT NUMDFT      TELAPSE     1834.14 TCPU     1832.34
 CYC  29 ETOT(AU) -2.205631049781E+03 DETOT -1.15E-09 tst  1.18E-10 PX  4.83E-06
 TTTTTTTTTTTTTTTTTTTTTTTTTTTTTT FDIK        TELAPSE     1838.06 TCPU     1836.25
 INSULATING STATE - LEVEL SHIFTER    0.60 au
 TOP OF VALENCE BANDS -    BAND    156; K    1; EIG -8.4978574E-01 AU
 BOTTOM OF VIRTUAL BANDS - BAND    157; K    4; EIG  6.2713891E-03 AU
 BOTTOM OF VIRTUAL BANDS - BAND    157; K    1; EIG  7.1359126E-03 AU
 TTTTTTTTTTTTTTTTTTTTTTTTTTTTTT PDIG        TELAPSE     1838.69 TCPU     1836.88
 TTTTTTTTTTTTTTTTTTTTTTTTTTTTTT MOQGAD      TELAPSE     1838.72 TCPU     1836.91
 TTTTTTTTTTTTTTTTTTTTTTTTTTTTTT SHELLX      TELAPSE     1887.50 TCPU     1885.64
 TTTTTTTTTTTTTTTTTTTTTTTTTTTTTT MONMO3      TELAPSE     1889.91 TCPU     1888.05
 NUMERICALLY INTEGRATED DENSITY    311.9998581497
 TTTTTTTTTTTTTTTTTTTTTTTTTTTTTT NUMDFT      TELAPSE     1893.96 TCPU     1892.10
 CYC  30 ETOT(AU) -2.205631049782E+03 DETOT -7.95E-10 tst  7.85E-11 PX  3.94E-06
 TTTTTTTTTTTTTTTTTTTTTTTTTTTTTT FDIK        TELAPSE     1897.85 TCPU     1895.98
 INSULATING STATE - LEVEL SHIFTER    0.60 au
 TOP OF VALENCE BANDS -    BAND    156; K    1; EIG -8.4978602E-01 AU
 BOTTOM OF VIRTUAL BANDS - BAND    157; K    4; EIG  6.2719630E-03 AU
 BOTTOM OF VIRTUAL BANDS - BAND    157; K    1; EIG  7.1364885E-03 AU
 TTTTTTTTTTTTTTTTTTTTTTTTTTTTTT PDIG        TELAPSE     1898.49 TCPU     1896.62
 TTTTTTTTTTTTTTTTTTTTTTTTTTTTTT MOQGAD      TELAPSE     1898.51 TCPU     1896.64
 TTTTTTTTTTTTTTTTTTTTTTTTTTTTTT SHELLX      TELAPSE     1947.26 TCPU     1945.35
 TTTTTTTTTTTTTTTTTTTTTTTTTTTTTT MONMO3      TELAPSE     1949.68 TCPU     1947.77
 NUMERICALLY INTEGRATED DENSITY    311.9998581494
 TTTTTTTTTTTTTTTTTTTTTTTTTTTTTT NUMDFT      TELAPSE     1953.73 TCPU     1951.81
 CYC  31 ETOT(AU) -2.205631049782E+03 DETOT -6.79E-10 tst  5.22E-11 PX  3.22E-06
 TTTTTTTTTTTTTTTTTTTTTTTTTTTTTT FDIK        TELAPSE     1957.55 TCPU     1955.63
 INSULATING STATE - LEVEL SHIFTER    0.60 au
 TOP OF VALENCE BANDS -    BAND    156; K    1; EIG -8.4978626E-01 AU
 BOTTOM OF VIRTUAL BANDS - BAND    157; K    4; EIG  6.2723646E-03 AU
 BOTTOM OF VIRTUAL BANDS - BAND    157; K    1; EIG  7.1368908E-03 AU
 TTTTTTTTTTTTTTTTTTTTTTTTTTTTTT PDIG        TELAPSE     1958.19 TCPU     1956.27
 TTTTTTTTTTTTTTTTTTTTTTTTTTTTTT MOQGAD      TELAPSE     1958.22 TCPU     1956.29
 TTTTTTTTTTTTTTTTTTTTTTTTTTTTTT SHELLX      TELAPSE     2006.98 TCPU     2005.01
 TTTTTTTTTTTTTTTTTTTTTTTTTTTTTT MONMO3      TELAPSE     2009.39 TCPU     2007.42
 NUMERICALLY INTEGRATED DENSITY    311.9998581493
 TTTTTTTTTTTTTTTTTTTTTTTTTTTTTT NUMDFT      TELAPSE     2013.43 TCPU     2011.45
 CYC  32 ETOT(AU) -2.205631049783E+03 DETOT -5.46E-10 tst  3.47E-11 PX  2.62E-06
 TTTTTTTTTTTTTTTTTTTTTTTTTTTTTT FDIK        TELAPSE     2017.20 TCPU     2015.22
 INSULATING STATE - LEVEL SHIFTER    0.60 au
 TOP OF VALENCE BANDS -    BAND    156; K    1; EIG -8.4978644E-01 AU
 BOTTOM OF VIRTUAL BANDS - BAND    157; K    4; EIG  6.2726456E-03 AU
 BOTTOM OF VIRTUAL BANDS - BAND    157; K    1; EIG  7.1371719E-03 AU
 TTTTTTTTTTTTTTTTTTTTTTTTTTTTTT PDIG        TELAPSE     2017.84 TCPU     2015.86
 TTTTTTTTTTTTTTTTTTTTTTTTTTTTTT MOQGAD      TELAPSE     2017.86 TCPU     2015.88
 TTTTTTTTTTTTTTTTTTTTTTTTTTTTTT SHELLX      TELAPSE     2066.61 TCPU     2064.58
 TTTTTTTTTTTTTTTTTTTTTTTTTTTTTT MONMO3      TELAPSE     2069.02 TCPU     2066.99
 NUMERICALLY INTEGRATED DENSITY    311.9998581491
 TTTTTTTTTTTTTTTTTTTTTTTTTTTTTT NUMDFT      TELAPSE     2073.07 TCPU     2071.03
 CYC  33 ETOT(AU) -2.205631049783E+03 DETOT -4.28E-10 tst  2.31E-11 PX  2.14E-06
 TTTTTTTTTTTTTTTTTTTTTTTTTTTTTT FDIK        TELAPSE     2076.79 TCPU     2074.75
 INSULATING STATE - LEVEL SHIFTER    0.60 au
 TOP OF VALENCE BANDS -    BAND    156; K    1; EIG -8.4978659E-01 AU
 BOTTOM OF VIRTUAL BANDS - BAND    157; K    4; EIG  6.2728425E-03 AU
 BOTTOM OF VIRTUAL BANDS - BAND    157; K    1; EIG  7.1373682E-03 AU
 TTTTTTTTTTTTTTTTTTTTTTTTTTTTTT PDIG        TELAPSE     2077.43 TCPU     2075.39
 TTTTTTTTTTTTTTTTTTTTTTTTTTTTTT MOQGAD      TELAPSE     2077.45 TCPU     2075.41
 TTTTTTTTTTTTTTTTTTTTTTTTTTTTTT SHELLX      TELAPSE     2126.21 TCPU     2124.12
 TTTTTTTTTTTTTTTTTTTTTTTTTTTTTT MONMO3      TELAPSE     2128.63 TCPU     2126.54
 NUMERICALLY INTEGRATED DENSITY    311.9998581490
 TTTTTTTTTTTTTTTTTTTTTTTTTTTTTT NUMDFT      TELAPSE     2132.67 TCPU     2130.58
 CYC  34 ETOT(AU) -2.205631049784E+03 DETOT -3.84E-10 tst  1.54E-11 PX  1.75E-06
 TTTTTTTTTTTTTTTTTTTTTTTTTTTTTT FDIK        TELAPSE     2135.33 TCPU     2133.23
 INSULATING STATE - LEVEL SHIFTER    0.60 au
 TOP OF VALENCE BANDS -    BAND    156; K    1; EIG -8.4978671E-01 AU
 BOTTOM OF VIRTUAL BANDS - BAND    157; K    4; EIG  6.2729804E-03 AU
 BOTTOM OF VIRTUAL BANDS - BAND    157; K    1; EIG  7.1375054E-03 AU
 TTTTTTTTTTTTTTTTTTTTTTTTTTTTTT PDIG        TELAPSE     2135.97 TCPU     2133.87
 TTTTTTTTTTTTTTTTTTTTTTTTTTTTTT MOQGAD      TELAPSE     2136.00 TCPU     2133.90
 TTTTTTTTTTTTTTTTTTTTTTTTTTTTTT SHELLX      TELAPSE     2184.76 TCPU     2182.61
 TTTTTTTTTTTTTTTTTTTTTTTTTTTTTT MONMO3      TELAPSE     2187.17 TCPU     2185.03
 NUMERICALLY INTEGRATED DENSITY    311.9998581489
 TTTTTTTTTTTTTTTTTTTTTTTTTTTTTT NUMDFT      TELAPSE     2191.22 TCPU     2189.07
 CYC  35 ETOT(AU) -2.205631049784E+03 DETOT -5.38E-10 tst  1.03E-11 PX  1.43E-06
 TTTTTTTTTTTTTTTTTTTTTTTTTTTTTT FDIK        TELAPSE     2193.62 TCPU     2191.47
 INSULATING STATE - LEVEL SHIFTER    0.60 au
 TOP OF VALENCE BANDS -    BAND    156; K    1; EIG -8.4978681E-01 AU
 BOTTOM OF VIRTUAL BANDS - BAND    157; K    4; EIG  6.2730766E-03 AU
 BOTTOM OF VIRTUAL BANDS - BAND    157; K    1; EIG  7.1376006E-03 AU
 TTTTTTTTTTTTTTTTTTTTTTTTTTTTTT PDIG        TELAPSE     2194.26 TCPU     2192.11
 TTTTTTTTTTTTTTTTTTTTTTTTTTTTTT MOQGAD      TELAPSE     2194.29 TCPU     2192.13
 TTTTTTTTTTTTTTTTTTTTTTTTTTTTTT SHELLX      TELAPSE     2243.01 TCPU     2240.82
 TTTTTTTTTTTTTTTTTTTTTTTTTTTTTT MONMO3      TELAPSE     2245.44 TCPU     2243.25
 NUMERICALLY INTEGRATED DENSITY    311.9998581489
 TTTTTTTTTTTTTTTTTTTTTTTTTTTTTT NUMDFT      TELAPSE     2249.48 TCPU     2247.28
 CYC  36 ETOT(AU) -2.205631049785E+03 DETOT -4.30E-10 tst  6.85E-12 PX  1.17E-06
 TTTTTTTTTTTTTTTTTTTTTTTTTTTTTT FDIK        TELAPSE     2252.01 TCPU     2249.80
 INSULATING STATE - LEVEL SHIFTER    0.60 au
 TOP OF VALENCE BANDS -    BAND    156; K    1; EIG -8.4978688E-01 AU
 BOTTOM OF VIRTUAL BANDS - BAND    157; K    4; EIG  6.2731435E-03 AU
 BOTTOM OF VIRTUAL BANDS - BAND    157; K    1; EIG  7.1376664E-03 AU
 TTTTTTTTTTTTTTTTTTTTTTTTTTTTTT PDIG        TELAPSE     2252.64 TCPU     2250.44
 TTTTTTTTTTTTTTTTTTTTTTTTTTTTTT MOQGAD      TELAPSE     2252.67 TCPU     2250.46
 TTTTTTTTTTTTTTTTTTTTTTTTTTTTTT SHELLX      TELAPSE     2301.44 TCPU     2299.18
 TTTTTTTTTTTTTTTTTTTTTTTTTTTTTT MONMO3      TELAPSE     2303.85 TCPU     2301.60
 NUMERICALLY INTEGRATED DENSITY    311.9998581488
 TTTTTTTTTTTTTTTTTTTTTTTTTTTTTT NUMDFT      TELAPSE     2307.91 TCPU     2305.64
 CYC  37 ETOT(AU) -2.205631049785E+03 DETOT -2.84E-10 tst  4.56E-12 PX  9.52E-07
 TTTTTTTTTTTTTTTTTTTTTTTTTTTTTT FDIK        TELAPSE     2310.68 TCPU     2308.41
 INSULATING STATE - LEVEL SHIFTER    0.60 au
 TOP OF VALENCE BANDS -    BAND    156; K    1; EIG -8.4978694E-01 AU
 BOTTOM OF VIRTUAL BANDS - BAND    157; K    4; EIG  6.2731909E-03 AU
 BOTTOM OF VIRTUAL BANDS - BAND    157; K    1; EIG  7.1377129E-03 AU
 TTTTTTTTTTTTTTTTTTTTTTTTTTTTTT PDIG        TELAPSE     2311.32 TCPU     2309.05
 TTTTTTTTTTTTTTTTTTTTTTTTTTTTTT MOQGAD      TELAPSE     2311.34 TCPU     2309.08
 TTTTTTTTTTTTTTTTTTTTTTTTTTTTTT SHELLX      TELAPSE     2360.09 TCPU     2357.78
 TTTTTTTTTTTTTTTTTTTTTTTTTTTTTT MONMO3      TELAPSE     2362.51 TCPU     2360.20
 NUMERICALLY INTEGRATED DENSITY    311.9998581488
 TTTTTTTTTTTTTTTTTTTTTTTTTTTTTT NUMDFT      TELAPSE     2366.56 TCPU     2364.24
 CYC  38 ETOT(AU) -2.205631049785E+03 DETOT -8.91E-11 tst  3.04E-12 PX  7.73E-07
 TTTTTTTTTTTTTTTTTTTTTTTTTTTTTT FDIK        TELAPSE     2369.11 TCPU     2366.79
 INSULATING STATE - LEVEL SHIFTER    0.60 au
 TOP OF VALENCE BANDS -    BAND    156; K    1; EIG -8.4978698E-01 AU
 BOTTOM OF VIRTUAL BANDS - BAND    157; K    4; EIG  6.2732251E-03 AU
 BOTTOM OF VIRTUAL BANDS - BAND    157; K    1; EIG  7.1377465E-03 AU
 TTTTTTTTTTTTTTTTTTTTTTTTTTTTTT PDIG        TELAPSE     2369.74 TCPU     2367.42
 TTTTTTTTTTTTTTTTTTTTTTTTTTTTTT MOQGAD      TELAPSE     2369.77 TCPU     2367.45
 TTTTTTTTTTTTTTTTTTTTTTTTTTTTTT SHELLX      TELAPSE     2418.54 TCPU     2416.17
 ::: PSEUDO TOTAL   ENERGY                        -1.9740851721268E+03
 ::: VIRIAL COEFFICIENT                            1.0523404753520E+00
 TTTTTTTTTTTTTTTTTTTTTTTTTTTTTT MONMO3      TELAPSE     2420.96 TCPU     2418.59
 NUMERICALLY INTEGRATED DENSITY    311.9998581488
 TTTTTTTTTTTTTTTTTTTTTTTTTTTTTT NUMDFT      TELAPSE     2425.02 TCPU     2422.64
 CYC  39 ETOT(AU) -2.205631049785E+03 DETOT -9.87E-11 tst  2.04E-12 PX  7.73E-07

 == SCF ENDED - CONVERGENCE ON ENERGY      E(AU) -2.2056310497851E+03 CYCLES  39


 ENERGY EXPRESSION=HARTREE+FOCK EXCH*0.20000+(BECKE  EXCH)*0.80000+LYP    CORR


 TOTAL ENERGY(DFT)(AU)( 39) -2.2056310497851E+03 DE-9.9E-11 tester 2.0E-12
 TTTTTTTTTTTTTTTTTTTTTTTTTTTTTT EDFT        TELAPSE     2425.02 TCPU     2422.65

 *******************************************************************************
 *                             FORCE CALCULATION                               *
 *******************************************************************************

 TTTTTTTTTTTTTTTTTTTTTTTTTTTTTT NUMDFG      TELAPSE     2461.62 TCPU     2459.24
 TTTTTTTTTTTTTTTTTTTTTTTTTTTTTT SHELXG      TELAPSE     2792.21 TCPU     2789.50

 CARTESIAN FORCES IN HARTREE/BOHR (ANALYTICAL)
   ATOM                     X                   Y                   Z
   1   8             4.686513380925E-05  2.470642562025E-05  1.310783597253E-05
   2   8            -4.686513380392E-05 -2.470642561003E-05  1.310783598291E-05
   3   8             4.686513382524E-05 -2.470642562269E-05 -1.310783597241E-05
   4   8            -4.686513380925E-05  2.470642561825E-05 -1.310783599384E-05
   5   8            -3.130059851841E-05  3.379861068731E-05 -1.025880743910E-06
   6   8             3.130059852641E-05 -3.379861067923E-05 -1.025880755456E-06
   7   8            -3.130059851575E-05 -3.379861069380E-05  1.025880735028E-06
   8   8             3.130059856371E-05  3.379861067263E-05  1.025880790984E-06
   9   8             2.346872354586E-05  4.862026538710E-06  4.332225347961E-05
  10   8            -2.346872354231E-05 -4.862026534269E-06  4.332225346607E-05
  11   8             2.346872354941E-05 -4.862026531161E-06 -4.332225347708E-05
  12   8            -2.346872355652E-05  4.862026532049E-06 -4.332225347259E-05
  13   8            -1.475366421468E-04 -9.918701432055E-05  7.669120140719E-06
  14   8             1.475366421388E-04  9.918701431877E-05  7.669120114961E-06
  15   8            -1.475366421433E-04  9.918701432454E-05 -7.669120137166E-06
  16   8             1.475366421504E-04 -9.918701433653E-05 -7.669120139386E-06
  17   7             3.788207032294E-03  1.155306083048E-03 -3.856609436234E-04
  18   7            -3.788207032298E-03 -1.155306083048E-03 -3.856609436279E-04
  19   7             3.788207032290E-03 -1.155306083055E-03  3.856609436308E-04
  20   7            -3.788207032302E-03  1.155306083048E-03  3.856609436257E-04
  21   6             2.453420593232E-05 -1.433194243350E-05  1.057096180368E-06
  22   6            -2.453420594256E-05  1.433194243072E-05  1.057096192358E-06
  23   6             2.453420591916E-05  1.433194242761E-05 -1.057096175927E-06
  24   6            -2.453420596460E-05 -1.433194241696E-05 -1.057096208346E-06
  25   6            -6.393586121689E-05 -1.178782333394E-05 -3.172064221113E-05
  26   6             6.393586121334E-05  1.178782333056E-05 -3.172064222445E-05
  27   6            -6.393586121467E-05  1.178782332106E-05  3.172064221779E-05
  28   6             6.393586120890E-05 -1.178782333627E-05  3.172064222801E-05
  29   6             2.420145784522E-05  3.909386912193E-05  1.368655955977E-05
  30   6            -2.420145783513E-05 -3.909386911660E-05  1.368655956535E-05
  31   6             2.420145783932E-05 -3.909386911616E-05 -1.368655956427E-05
  32   6            -2.420145784997E-05  3.909386911927E-05 -1.368655955214E-05
  33   6             6.814799637711E-05  3.250725034176E-05 -3.087314712458E-05
  34   6            -6.814799637533E-05 -3.250725033799E-05 -3.087314713002E-05
  35   6             6.814799637889E-05 -3.250725034043E-05  3.087314712447E-05
  36   6            -6.814799637711E-05  3.250725034198E-05  3.087314709838E-05
  37   6             3.030398580295E-05  2.294490000510E-05  7.117491322495E-05
  38   6            -3.030398579940E-05 -2.294489999688E-05  7.117491323516E-05
  39   6             3.030398579940E-05 -2.294490001065E-05 -7.117491321784E-05
  40   6            -3.030398578696E-05  2.294490001020E-05 -7.117491321651E-05
  41   1             1.163314555801E-04  8.630983246583E-05  1.047949293098E-05
  42   1            -1.163314555814E-04 -8.630983246702E-05  1.047949293009E-05
  43   1             1.163314555817E-04 -8.630983246483E-05 -1.047949293409E-05
  44   1            -1.163314555767E-04  8.630983246546E-05 -1.047949292599E-05
  45   1            -5.081405190799E-05  7.796334066723E-05  1.584109887279E-06
  46   1             5.081405190732E-05 -7.796334066545E-05  1.584109885308E-06
  47   1            -5.081405191043E-05 -7.796334066734E-05 -1.584109886515E-06
  48   1             5.081405191087E-05  7.796334066779E-05 -1.584109888410E-06
  49   1             6.543533886272E-05  1.762900231550E-05  3.628325085159E-05
  50   1            -6.543533886361E-05 -1.762900231528E-05  3.628325085114E-05
  51   1             6.543533886316E-05 -1.762900231461E-05 -3.628325084959E-05
  52   1            -6.543533886405E-05  1.762900231611E-05 -3.628325085137E-05
  53   1             3.764507542536E-05 -4.123599973305E-05 -2.614936747025E-06
  54   1            -3.764507542670E-05  4.123599973438E-05 -2.614936747358E-06
  55   1             3.764507542603E-05  4.123599973394E-05  2.614936747025E-06
  56   1            -3.764507542847E-05 -4.123599973460E-05  2.614936747358E-06
  57   1             1.984444795985E-04  2.010811194724E-04 -1.813933085484E-04
  58   1            -1.984444795970E-04 -2.010811194701E-04 -1.813933085464E-04
  59   1             1.984444795980E-04 -2.010811194721E-04  1.813933085484E-04
  60   1            -1.984444795972E-04  2.010811194697E-04  1.813933085489E-04
  61   1            -2.596018896582E-04  5.428999212372E-04  1.179746572155E-03
  62   1             2.596018896600E-04 -5.428999212401E-04  1.179746572158E-03
  63   1            -2.596018896583E-04 -5.428999212382E-04 -1.179746572155E-03
  64   1             2.596018896631E-04  5.428999212411E-04 -1.179746572162E-03
  65   1            -4.790270369670E-05 -4.170182352337E-05 -4.088235174216E-05
  66   1             4.790270369548E-05  4.170182352292E-05 -4.088235174038E-05
  67   1            -4.790270369648E-05  4.170182352337E-05  4.088235174171E-05
  68   1             4.790270369304E-05 -4.170182352081E-05  4.088235173993E-05
  69   1            -3.517540968045E-05 -5.729625139650E-05  4.843986955526E-05
  70   1             3.517540968079E-05  5.729625139739E-05  4.843986955271E-05
  71   1            -3.517540968012E-05  5.729625139717E-05 -4.843986955479E-05
  72   1             3.517540967946E-05 -5.729625139606E-05 -4.843986955703E-05
  73   1            -3.746779846330E-03 -1.874563385175E-03 -5.700396898669E-04
  74   1             3.746779846332E-03  1.874563385176E-03 -5.700396898659E-04
  75   1            -3.746779846330E-03  1.874563385175E-03  5.700396898658E-04
  76   1             3.746779846333E-03 -1.874563385176E-03  5.700396898669E-04

 RESULTANT FORCE     1.865521626065E-14 -2.997602166488E-15 -7.854827899223E-15

 SYMMETRY ALLOWED FORCES (ANALYTICAL) (DIRECTION, FORCE)

    1  9.3730268E-05    2  4.9412851E-05    3  2.6215672E-05    4 -6.2601197E-05
    5  6.7597221E-05    6 -2.0517615E-06    7  4.6937447E-05    8  9.7240531E-06
    9  8.6644507E-05   10 -2.9507328E-04   11 -1.9837403E-04   12  1.5338240E-05
   13  7.5764141E-03   14  2.3106122E-03   15 -7.7132189E-04   16  4.9068412E-05
   17 -2.8663885E-05   18  2.1141924E-06   19 -1.2787172E-04   20 -2.3575647E-05
   21 -6.3441284E-05   22  4.8402916E-05   23  7.8187738E-05   24  2.7373119E-05
   25  1.3629599E-04   26  6.5014501E-05   27 -6.1746294E-05   28  6.0607972E-05
   29  4.5889800E-05   30  1.4234983E-04   31  2.3266291E-04   32  1.7261966E-04
   33  2.0958986E-05   34 -1.0162810E-04   35  1.5592668E-04   36  3.1682198E-06
   37  1.3087068E-04   38  3.5258005E-05   39  7.2566502E-05   40  7.5290151E-05
   41 -8.2471999E-05   42 -5.2298735E-06   43  3.9688896E-04   44  4.0216224E-04
   45 -3.6278662E-04   46 -5.1920378E-04   47  1.0857998E-03   48  2.3594931E-03
   49 -9.5805407E-05   50 -8.3403647E-05   51 -8.1764703E-05   52 -7.0350819E-05
   53 -1.1459250E-04   54  9.6879739E-05   55 -7.4935597E-03   56 -3.7491268E-03
   57 -1.1400794E-03
 TTTTTTTTTTTTTTTTTTTTTTTTTTTTTT TOTGRA      TELAPSE     2804.64 TCPU     2801.92

 HHHHHHHHHHHHHHHHHHHHHHHHHHHHHHHHHHHHHHHHHHHHHHHHHHHHHHHHHHHHHHHHHHHHHHHHHHHHHHH
                   FORCE CONSTANT MATRIX - NUMERICAL ESTIMATE
 HHHHHHHHHHHHHHHHHHHHHHHHHHHHHHHHHHHHHHHHHHHHHHHHHHHHHHHHHHHHHHHHHHHHHHHHHHHHHHH
 MAX ABS(DGRAD): MAXIMUM ABSOLUTE GRADIENT DIFFERENCE WITH RESPECT TO
                 THE CENTRAL POINT
 DE:             ENERGY DIFFERENCE WITH RESPECT TO THE CENTRAL POINT
                 (DE IS EXPECTED TO BE POSITIVE FOR ALL DISPLACEMENTS)

   ATOM      MAX ABS(DGRAD)       TOTAL ENERGY (AU)  N.CYC      DE       SYM
    CENTRAL POINT             -2.205631049785E+03    39     0.0000E+00    4
    1 O  DX   3.6207E-03      -2.205631039852E+03    15     9.9332E-06    1
    1 O  DY   4.8924E-04      -2.205631048822E+03    22     9.6294E-07    1
    1 O  DZ   6.4910E-04      -2.205631048423E+03    22     1.3617E-06    1
    5 O  DX   1.8831E-03      -2.205631043901E+03    14     5.8841E-06    1
    5 O  DY   4.7413E-04      -2.205631049149E+03     6     6.3565E-07    1
    5 O  DZ   2.5850E-03      -2.205631042396E+03    13     7.3890E-06    1
    9 O  DX   3.5227E-03      -2.205631039921E+03    19     9.8640E-06    1
    9 O  DY   1.4697E-03      -2.205631047324E+03    20     2.4607E-06    1
    9 O  DZ   7.5118E-04      -2.205631048284E+03    17     1.5013E-06    1
   13 O  DX   1.8859E-03      -2.205631043946E+03    16     5.8390E-06    1
   13 O  DY   5.5315E-04      -2.205631047436E+03    12     2.3496E-06    1
   13 O  DZ   3.1471E-03      -2.205631041069E+03    14     8.7166E-06    1
   17 N  DX   3.5293E-03      -2.205631061383E+03    14    -1.1598E-05    1
   17 N  DY   3.4672E-03      -2.205631046470E+03    14     3.3152E-06    1
   17 N  DZ   3.9527E-03      -2.205631036093E+03    12     1.3692E-05    1
   21 C  DX   4.9095E-03      -2.205631036144E+03    23     1.3641E-05    1
   21 C  DY   1.5329E-03      -2.205631045700E+03    21     4.0856E-06    1
   21 C  DZ   3.7597E-03      -2.205631039110E+03    24     1.0675E-05    1
   25 C  DX   3.0763E-03      -2.205631040587E+03    20     9.1977E-06    1
   25 C  DY   2.6132E-03      -2.205631041864E+03    12     7.9214E-06    1
   25 C  DZ   3.0915E-03      -2.205631040608E+03    19     9.1771E-06    1
   29 C  DX   3.3027E-03      -2.205631040346E+03    11     9.4390E-06    1
   29 C  DY   2.8925E-03      -2.205631042138E+03    20     7.6467E-06    1
   29 C  DZ   3.0106E-03      -2.205631041519E+03    19     8.2660E-06    1
   33 C  DX   3.0337E-03      -2.205631041506E+03    14     8.2787E-06    1
   33 C  DY   3.2401E-03      -2.205631040760E+03    21     9.0251E-06    1
   33 C  DZ   2.8160E-03      -2.205631042008E+03    13     7.7770E-06    1
   37 C  DX   4.6259E-03      -2.205631036825E+03    11     1.2960E-05    1
   37 C  DY   1.9836E-03      -2.205631044526E+03    23     5.2595E-06    1
   37 C  DZ   3.6918E-03      -2.205631039200E+03    13     1.0585E-05    1
   41 H  DX   6.5366E-04      -2.205631048499E+03    14     1.2859E-06    1
   41 H  DY   2.9977E-04      -2.205631049331E+03    18     4.5371E-07    1
   41 H  DZ   9.2465E-04      -2.205631046989E+03    13     2.7965E-06    1
   45 H  DX   1.1601E-03      -2.205631046296E+03    14     3.4894E-06    1
   45 H  DY   1.0269E-03      -2.205631047344E+03    13     2.4413E-06    1
   45 H  DZ   3.0410E-04      -2.205631048903E+03    15     8.8256E-07    1
   49 H  DX   1.0801E-03      -2.205631046993E+03    18     2.7919E-06    1
   49 H  DY   5.7751E-04      -2.205631048199E+03    12     1.5864E-06    1
   49 H  DZ   1.0319E-03      -2.205631047224E+03    13     2.5616E-06    1
   53 H  DX   1.2761E-03      -2.205631046395E+03    15     3.3902E-06    1
   53 H  DY   9.6962E-04      -2.205631046863E+03    13     2.9222E-06    1
   53 H  DZ   3.5854E-04      -2.205631048665E+03    15     1.1196E-06    1
   57 H  DX   6.0958E-04      -2.205631049001E+03    17     7.8406E-07    1
   57 H  DY   1.3887E-03      -2.205631047001E+03    13     2.7842E-06    1
   57 H  DZ   7.7574E-04      -2.205631046835E+03    17     2.9504E-06    1
   61 H  DX   5.8314E-04      -2.205631046881E+03    17     2.9041E-06    1
   61 H  DY   5.6216E-04      -2.205631051215E+03    16    -1.4303E-06    1
   61 H  DZ   1.6813E-03      -2.205631051687E+03    15    -1.9019E-06    1
   65 H  DX   8.3097E-04      -2.205631047327E+03    10     2.4578E-06    1
   65 H  DY   5.5401E-04      -2.205631048030E+03    10     1.7549E-06    1
   65 H  DZ   1.2444E-03      -2.205631046011E+03    19     3.7740E-06    1
   69 H  DX   7.0479E-04      -2.205631047895E+03    13     1.8900E-06    1
   69 H  DY   1.6149E-03      -2.205631045024E+03    16     4.7612E-06    1
   69 H  DZ   3.3640E-04      -2.205631048997E+03    14     7.8827E-07    1
   73 H  DX   1.4069E-03      -2.205631024639E+03    15     2.5146E-05    1
   73 H  DY   6.2625E-04      -2.205631037476E+03    16     1.2309E-05    1
   73 H  DZ   9.0916E-04      -2.205631044145E+03    14     5.6406E-06    1

 GCALCO - MAX INDICES DIRECT LATTICE VECTOR    24    18     7
 NO.OF VECTORS CREATED 6999 STARS 1075 RMAX   191.28447 BOHR

 CAPPA:IS1  4;IS2  4;IS3  4; K PTS MONK NET   27; SYMMOPS: K SPACE  8;G SPACE  4

 TTTTTTTTTTTTTTTTTTTTTTTTTTTTTT gordsh1     TELAPSE   314719.92 TCPU   314536.17

 DIMENSIONS  P(G)= 1059468 F(G)=  183508 P(G),F(G) (IRR)  135091
 MAX G-VECTOR INDEX FOR 1- AND 2-ELECTRON INTEGRALS 113

 TTTTTTTTTTTTTTTTTTTTTTTTTTTTTT INPUT       TELAPSE   314719.93 TCPU   314536.18

 SYMMETRY ALLOWED INTERNAL DEGREE(S) OF FREEDOM:  57
 TTTTTTTTTTTTTTTTTTTTTTTTTTTTTT SYMM        TELAPSE   314720.02 TCPU   314536.27
 TTTTTTTTTTTTTTTTTTTTTTTTTTTTTT INT_SCREEN  TELAPSE   314720.04 TCPU   314536.30

 +++ SYMMETRY ADAPTION OF VIBRATIONAL MODES +++

 SYMMETRY INFORMATION:
 K-LITTLE GROUP: CLASS TABLE, CHARACTER TABLE.
 IRREP-(DIMENSION, NO. IRREDUCIBLE SETS)
 [WARNINGS: (1) ONLY ACTIVE IRREPS ARE GENERATED AND LISTED.
            (2) ONLY RELEVANT CLASSES ARE CONSIDERED IN THE CHARACTER TABLE
            (3) SYMBOLS MAY NOT FULLY COINCIDE WITH THOSE FROM TEXT BOOKS.
 IN CLASSES WRITTEN AS CX.Y OR SX.Y, X.Y IS A DECIMAL NUMBER THAT
 APPROACHES THE OPERATION FRACTIONAL ORDER.]

 (P, D, RP, RD, STAND FOR PAIRING, DOUBLING, REAL PAIRING AND REAL DOUBLING 
 OF THE IRREPS (SEE MANUAL))

 K[   1] (  0  0  0)

 CLASS | GROUP OPERATORS (SEE SYMMOPS KEYWORD)
 ------------------------------------------------------------------------
 C2    |  2;
 C2'   |  3;
 C2''  |  4;

 IRREP/CLA   E    C2    C2'   C2'' 
 --------------------------------
    A   |  1.00  1.00  1.00  1.00
    B1  |  1.00  1.00 -1.00 -1.00
    B2  |  1.00 -1.00  1.00 -1.00
    B3  |  1.00 -1.00 -1.00  1.00
 
 A  -(1,  57); B1 -(1,  57); B2 -(1,  57); B3 -(1,  57);


 HHHHHHHHHHHHHHHHHHHHHHHHHHHHHHHHHHHHHHHHHHHHHHHHHHHHHHHHHHHHHHHHHHHHHHHHHHHHHH
 EIGENVALUES (EIGV) OF THE MASS WEIGHTED HESSIAN MATRIX AND HARMONIC
 FREQUENCIES. IRREP LABELS REFER TO SYMMETRY REPRESENTATION ANALYSIS;  A AND I
 INDICATE WHETHER THE MODE IS ACTIVE OR INACTIVE, RESPECTIVELY, FOR IR AND
 RAMAN; IR INTENSITIES IN BRACKETS.

 CONVERSION FACTORS FOR FREQUENCIES:
      1 CM**(-1) =   0.2194746E+06 HARTREE
      1 THZ      =   0.2997925E-01 CM**(-1)

 HHHHHHHHHHHHHHHHHHHHHHHHHHHHHHHHHHHHHHHHHHHHHHHHHHHHHHHHHHHHHHHHHHHHHHHHHHHHHH

    MODES         EIGV          FREQUENCIES     IRREP  IR   INTENS    RAMAN
             (HARTREE**2)   (CM**-1)     (THZ)             (KM/MOL)
    1-   1   -0.1977E-08     -9.7589   -0.2926  (B3 )   A (     0.00)   A
    2-   2   -0.9591E-09     -6.7972   -0.2038  (B2 )   A (     0.00)   A
    3-   3   -0.7250E-09     -5.9096   -0.1772  (B1 )   A (     0.00)   A
    4-   4    0.2211E-07     32.6379    0.9785  (A  )   I (     0.00)   A
    5-   5    0.3430E-07     40.6462    1.2185  (B1 )   A (     0.00)   A
    6-   6    0.7913E-07     61.7377    1.8509  (A  )   I (     0.00)   A
    7-   7    0.8599E-07     64.3606    1.9295  (B1 )   A (     0.00)   A
    8-   8    0.1045E-06     70.9478    2.1270  (B3 )   A (     0.00)   A
    9-   9    0.1427E-06     82.9011    2.4853  (A  )   I (     0.00)   A
   10-  10    0.1454E-06     83.6932    2.5091  (B2 )   A (     0.00)   A
   11-  11    0.1583E-06     87.3205    2.6178  (B1 )   A (     0.00)   A
   12-  12    0.1750E-06     91.8062    2.7523  (B2 )   A (     0.00)   A
   13-  13    0.1837E-06     94.0731    2.8202  (A  )   I (     0.00)   A
   14-  14    0.1884E-06     95.2721    2.8562  (B3 )   A (     0.00)   A
   15-  15    0.2100E-06    100.5874    3.0155  (B2 )   A (     0.00)   A
   16-  16    0.2345E-06    106.2735    3.1860  (A  )   I (     0.00)   A
   17-  17    0.2428E-06    108.1459    3.2421  (B1 )   A (     0.00)   A
   18-  18    0.2568E-06    111.2269    3.3345  (B3 )   A (     0.00)   A
   19-  19    0.2635E-06    112.6614    3.3775  (B2 )   A (     0.00)   A
   20-  20    0.2805E-06    116.2289    3.4845  (B3 )   A (     0.00)   A
   21-  21    0.3066E-06    121.5256    3.6432  (B1 )   A (     0.00)   A
   22-  22    0.3122E-06    122.6388    3.6766  (B2 )   A (     0.00)   A
   23-  23    0.3297E-06    126.0162    3.7779  (A  )   I (     0.00)   A
   24-  24    0.3383E-06    127.6521    3.8269  (B3 )   A (     0.00)   A
   25-  25    0.3880E-06    136.7043    4.0983  (A  )   I (     0.00)   A
   26-  26    0.3903E-06    137.1163    4.1106  (B2 )   A (     0.00)   A
   27-  27    0.4089E-06    140.3427    4.2074  (B1 )   A (     0.00)   A
   28-  28    0.4278E-06    143.5487    4.3035  (B2 )   A (     0.00)   A
   29-  29    0.4314E-06    144.1570    4.3217  (B3 )   A (     0.00)   A
   30-  30    0.4864E-06    153.0600    4.5886  (A  )   I (     0.00)   A
   31-  31    0.4869E-06    153.1403    4.5910  (B1 )   A (     0.00)   A
   32-  32    0.5395E-06    161.2070    4.8329  (B3 )   A (     0.00)   A
   33-  33    0.5735E-06    166.2112    4.9829  (A  )   I (     0.00)   A
   34-  34    0.6983E-06    183.4025    5.4983  (B3 )   A (     0.00)   A
   35-  35    0.7082E-06    184.6972    5.5371  (B1 )   A (     0.00)   A
   36-  36    0.7409E-06    188.9186    5.6636  (B2 )   A (     0.00)   A
   37-  37    0.8659E-06    204.2325    6.1227  (A  )   I (     0.00)   A
   38-  38    0.8796E-06    205.8416    6.1710  (B3 )   A (     0.00)   A
   39-  39    0.9367E-06    212.4189    6.3682  (B2 )   A (     0.00)   A
   40-  40    0.9564E-06    214.6381    6.4347  (B1 )   A (     0.00)   A
   41-  41    0.1099E-05    230.1269    6.8990  (B3 )   A (     0.00)   A
   42-  42    0.1135E-05    233.8515    7.0107  (A  )   I (     0.00)   A
   43-  43    0.1141E-05    234.4532    7.0287  (B2 )   A (     0.00)   A
   44-  44    0.1154E-05    235.7408    7.0673  (B1 )   A (     0.00)   A
   45-  45    0.1209E-05    241.2736    7.2332  (B2 )   A (     0.00)   A
   46-  46    0.1343E-05    254.3156    7.6242  (A  )   I (     0.00)   A
   47-  47    0.1476E-05    266.6842    7.9950  (B3 )   A (     0.00)   A
   48-  48    0.1565E-05    274.5411    8.2305  (B1 )   A (     0.00)   A
   49-  49    0.1709E-05    286.9398    8.6022  (B1 )   A (     0.00)   A
   50-  50    0.2103E-05    318.2828    9.5419  (B2 )   A (     0.00)   A
   51-  51    0.2278E-05    331.2277    9.9300  (A  )   I (     0.00)   A
   52-  52    0.2324E-05    334.6136   10.0315  (B3 )   A (     0.00)   A
   53-  53    0.2642E-05    356.7531   10.6952  (B3 )   A (     0.00)   A
   54-  54    0.2977E-05    378.6547   11.3518  (B2 )   A (     0.00)   A
   55-  55    0.3035E-05    382.3528   11.4626  (B1 )   A (     0.00)   A
   56-  56    0.3108E-05    386.8941   11.5988  (A  )   I (     0.00)   A
   57-  57    0.3314E-05    399.5502   11.9782  (B3 )   A (     0.00)   A
   58-  58    0.3320E-05    399.8954   11.9886  (B2 )   A (     0.00)   A
   59-  59    0.3420E-05    405.9012   12.1686  (A  )   I (     0.00)   A
   60-  60    0.3805E-05    428.1375   12.8352  (B1 )   A (     0.00)   A
   61-  61    0.5017E-05    491.5739   14.7370  (B1 )   A (     0.00)   A
   62-  62    0.5124E-05    496.8297   14.8946  (B3 )   A (     0.00)   A
   63-  63    0.5203E-05    500.6302   15.0085  (A  )   I (     0.00)   A
   64-  64    0.5225E-05    501.6940   15.0404  (B2 )   A (     0.00)   A
   65-  65    0.5339E-05    507.1401   15.2037  (A  )   I (     0.00)   A
   66-  66    0.5499E-05    514.6673   15.4293  (B1 )   A (     0.00)   A
   67-  67    0.5570E-05    517.9747   15.5285  (B2 )   A (     0.00)   A
   68-  68    0.5601E-05    519.4154   15.5717  (B3 )   A (     0.00)   A
   69-  69    0.6040E-05    539.4105   16.1711  (B3 )   A (     0.00)   A
   70-  70    0.6149E-05    544.2160   16.3152  (B1 )   A (     0.00)   A
   71-  71    0.6181E-05    545.6614   16.3585  (A  )   I (     0.00)   A
   72-  72    0.6210E-05    546.9317   16.3966  (B2 )   A (     0.00)   A
   73-  73    0.7055E-05    582.9463   17.4763  (B1 )   A (     0.00)   A
   74-  74    0.7123E-05    585.7604   17.5607  (A  )   I (     0.00)   A
   75-  75    0.7550E-05    603.0640   18.0794  (B3 )   A (     0.00)   A
   76-  76    0.7713E-05    609.5427   18.2736  (B2 )   A (     0.00)   A
   77-  77    0.9680E-05    682.8532   20.4714  (B1 )   A (     0.00)   A
   78-  78    0.9715E-05    684.0743   20.5080  (B2 )   A (     0.00)   A
   79-  79    0.9723E-05    684.3488   20.5163  (A  )   I (     0.00)   A
   80-  80    0.9739E-05    684.9065   20.5330  (B3 )   A (     0.00)   A
   81-  81    0.1064E-04    715.8913   21.4619  (B3 )   A (     0.00)   A
   82-  82    0.1091E-04    724.8990   21.7319  (A  )   I (     0.00)   A
   83-  83    0.1098E-04    727.2863   21.8035  (B1 )   A (     0.00)   A
   84-  84    0.1099E-04    727.5402   21.8111  (B2 )   A (     0.00)   A
   85-  85    0.1216E-04    765.2940   22.9429  (B3 )   A (     0.00)   A
   86-  86    0.1227E-04    768.7893   23.0477  (A  )   I (     0.00)   A
   87-  87    0.1243E-04    773.7008   23.1950  (B2 )   A (     0.00)   A
   88-  88    0.1261E-04    779.3229   23.3635  (B1 )   A (     0.00)   A
   89-  89    0.1374E-04    813.5356   24.3892  (A  )   I (     0.00)   A
   90-  90    0.1393E-04    819.0007   24.5530  (B1 )   A (     0.00)   A
   91-  91    0.1419E-04    826.6194   24.7814  (B2 )   A (     0.00)   A
   92-  92    0.1431E-04    830.0964   24.8857  (B3 )   A (     0.00)   A
   93-  93    0.1616E-04    882.2094   26.4480  (A  )   I (     0.00)   A
   94-  94    0.1617E-04    882.4157   26.4542  (B3 )   A (     0.00)   A
   95-  95    0.1624E-04    884.3955   26.5135  (B1 )   A (     0.00)   A
   96-  96    0.1629E-04    885.6999   26.5526  (B2 )   A (     0.00)   A
   97-  97    0.1810E-04    933.7279   27.9925  (B2 )   A (     0.00)   A
   98-  98    0.1829E-04    938.5674   28.1375  (B1 )   A (     0.00)   A
   99-  99    0.1834E-04    939.8169   28.1750  (B3 )   A (     0.00)   A
  100- 100    0.1839E-04    941.0602   28.2123  (A  )   I (     0.00)   A
  101- 101    0.1899E-04    956.3066   28.6694  (A  )   I (     0.00)   A
  102- 102    0.1918E-04    961.2792   28.8184  (B2 )   A (     0.00)   A
  103- 103    0.1927E-04    963.4682   28.8840  (B1 )   A (     0.00)   A
  104- 104    0.1929E-04    963.9792   28.8994  (B3 )   A (     0.00)   A
  105- 105    0.2024E-04    987.4448   29.6029  (B3 )   A (     0.00)   A
  106- 106    0.2035E-04    990.0166   29.6800  (A  )   I (     0.00)   A
  107- 107    0.2040E-04    991.2521   29.7170  (B2 )   A (     0.00)   A
  108- 108    0.2040E-04    991.2663   29.7174  (B1 )   A (     0.00)   A
  109- 109    0.2430E-04   1081.9461   32.4359  (A  )   I (     0.00)   A
  110- 110    0.2434E-04   1082.8493   32.4630  (B2 )   A (     0.00)   A
  111- 111    0.2437E-04   1083.3559   32.4782  (B3 )   A (     0.00)   A
  112- 112    0.2441E-04   1084.3824   32.5090  (B1 )   A (     0.00)   A
  113- 113    0.2530E-04   1103.9781   33.0964  (A  )   I (     0.00)   A
  114- 114    0.2531E-04   1104.0529   33.0987  (B2 )   A (     0.00)   A
  115- 115    0.2534E-04   1104.7269   33.1189  (B1 )   A (     0.00)   A
  116- 116    0.2534E-04   1104.7656   33.1200  (B3 )   A (     0.00)   A
  117- 117    0.2787E-04   1158.6173   34.7345  (B2 )   A (     0.00)   A
  118- 118    0.2789E-04   1159.0182   34.7465  (B1 )   A (     0.00)   A
  119- 119    0.2789E-04   1159.1034   34.7490  (B3 )   A (     0.00)   A
  120- 120    0.2790E-04   1159.3558   34.7566  (A  )   I (     0.00)   A
  121- 121    0.2841E-04   1169.7718   35.0689  (B1 )   A (     0.00)   A
  122- 122    0.2841E-04   1169.8882   35.0724  (A  )   I (     0.00)   A
  123- 123    0.2849E-04   1171.5335   35.1217  (B3 )   A (     0.00)   A
  124- 124    0.2866E-04   1174.9226   35.2233  (B2 )   A (     0.00)   A
  125- 125    0.2946E-04   1191.2108   35.7116  (A  )   I (     0.00)   A
  126- 126    0.2972E-04   1196.5184   35.8707  (B2 )   A (     0.00)   A
  127- 127    0.2993E-04   1200.6183   35.9936  (B3 )   A (     0.00)   A
  128- 128    0.3013E-04   1204.6745   36.1152  (B1 )   A (     0.00)   A
  129- 129    0.3203E-04   1242.0230   37.2349  (B3 )   A (     0.00)   A
  130- 130    0.3203E-04   1242.0721   37.2364  (B1 )   A (     0.00)   A
  131- 131    0.3210E-04   1243.5093   37.2795  (A  )   I (     0.00)   A
  132- 132    0.3219E-04   1245.2817   37.3326  (B2 )   A (     0.00)   A
  133- 133    0.3412E-04   1282.0274   38.4342  (A  )   I (     0.00)   A
  134- 134    0.3413E-04   1282.1798   38.4388  (B1 )   A (     0.00)   A
  135- 135    0.3415E-04   1282.6589   38.4531  (B2 )   A (     0.00)   A
  136- 136    0.3421E-04   1283.7015   38.4844  (B3 )   A (     0.00)   A
  137- 137    0.3477E-04   1294.1828   38.7986  (B1 )   A (     0.00)   A
  138- 138    0.3524E-04   1302.9138   39.0604  (A  )   I (     0.00)   A
  139- 139    0.3558E-04   1309.0823   39.2453  (B3 )   A (     0.00)   A
  140- 140    0.3562E-04   1309.9386   39.2710  (B2 )   A (     0.00)   A
  141- 141    0.3776E-04   1348.5826   40.4295  (B2 )   A (     0.00)   A
  142- 142    0.3779E-04   1349.2177   40.4485  (A  )   I (     0.00)   A
  143- 143    0.3792E-04   1351.5502   40.5185  (B1 )   A (     0.00)   A
  144- 144    0.3818E-04   1356.2064   40.6580  (B3 )   A (     0.00)   A
  145- 145    0.4008E-04   1389.4690   41.6552  (A  )   I (     0.00)   A
  146- 146    0.4029E-04   1393.0990   41.7641  (B3 )   A (     0.00)   A
  147- 147    0.4030E-04   1393.2360   41.7682  (B1 )   A (     0.00)   A
  148- 148    0.4058E-04   1398.0589   41.9128  (B2 )   A (     0.00)   A
  149- 149    0.4133E-04   1410.9025   42.2978  (A  )   I (     0.00)   A
  150- 150    0.4136E-04   1411.4347   42.3137  (B2 )   A (     0.00)   A
  151- 151    0.4154E-04   1414.5111   42.4060  (B1 )   A (     0.00)   A
  152- 152    0.4165E-04   1416.4940   42.4654  (B3 )   A (     0.00)   A
  153- 153    0.4181E-04   1419.1804   42.5460  (B3 )   A (     0.00)   A
  154- 154    0.4187E-04   1420.1304   42.5744  (B1 )   A (     0.00)   A
  155- 155    0.4222E-04   1426.0966   42.7533  (A  )   I (     0.00)   A
  156- 156    0.4242E-04   1429.5239   42.8560  (B2 )   A (     0.00)   A
  157- 157    0.4378E-04   1452.1371   43.5340  (A  )   I (     0.00)   A
  158- 158    0.4382E-04   1452.8952   43.5567  (B2 )   A (     0.00)   A
  159- 159    0.4384E-04   1453.2407   43.5671  (A  )   I (     0.00)   A
  160- 160    0.4404E-04   1456.4576   43.6635  (B1 )   A (     0.00)   A
  161- 161    0.4411E-04   1457.6374   43.6989  (B3 )   A (     0.00)   A
  162- 162    0.4461E-04   1465.8383   43.9447  (B3 )   A (     0.00)   A
  163- 163    0.4477E-04   1468.4466   44.0229  (B1 )   A (     0.00)   A
  164- 164    0.4528E-04   1476.8038   44.2735  (B2 )   A (     0.00)   A
  165- 165    0.4623E-04   1492.2911   44.7378  (B2 )   A (     0.00)   A
  166- 166    0.4632E-04   1493.7267   44.7808  (A  )   I (     0.00)   A
  167- 167    0.4641E-04   1495.1042   44.8221  (B1 )   A (     0.00)   A
  168- 168    0.4648E-04   1496.3140   44.8584  (B3 )   A (     0.00)   A
  169- 169    0.4867E-04   1531.1854   45.9038  (A  )   I (     0.00)   A
  170- 170    0.4872E-04   1531.9617   45.9271  (B2 )   A (     0.00)   A
  171- 171    0.4887E-04   1534.3480   45.9986  (B3 )   A (     0.00)   A
  172- 172    0.4913E-04   1538.3679   46.1191  (B1 )   A (     0.00)   A
  173- 173    0.5120E-04   1570.4710   47.0815  (A  )   I (     0.00)   A
  174- 174    0.5124E-04   1571.0929   47.1002  (B3 )   A (     0.00)   A
  175- 175    0.5180E-04   1579.5947   47.3551  (B1 )   A (     0.00)   A
  176- 176    0.5193E-04   1581.5862   47.4148  (B2 )   A (     0.00)   A
  177- 177    0.5490E-04   1626.1575   48.7510  (A  )   I (     0.00)   A
  178- 178    0.5497E-04   1627.2045   48.7824  (B3 )   A (     0.00)   A
  179- 179    0.5587E-04   1640.4416   49.1792  (B1 )   A (     0.00)   A
  180- 180    0.5646E-04   1649.1893   49.4415  (B2 )   A (     0.00)   A
  181- 181    0.5912E-04   1687.5095   50.5903  (B1 )   A (     0.00)   A
  182- 182    0.5931E-04   1690.1893   50.6706  (A  )   I (     0.00)   A
  183- 183    0.5931E-04   1690.2621   50.6728  (B3 )   A (     0.00)   A
  184- 184    0.5941E-04   1691.6631   50.7148  (B2 )   A (     0.00)   A
  185- 185    0.6009E-04   1701.2743   51.0029  (A  )   I (     0.00)   A
  186- 186    0.6012E-04   1701.7013   51.0157  (B3 )   A (     0.00)   A
  187- 187    0.6050E-04   1707.1535   51.1792  (B2 )   A (     0.00)   A
  188- 188    0.6052E-04   1707.3471   51.1850  (B1 )   A (     0.00)   A
  189- 189    0.6173E-04   1724.3133   51.6936  (A  )   I (     0.00)   A
  190- 190    0.6243E-04   1734.1497   51.9885  (B3 )   A (     0.00)   A
  191- 191    0.6247E-04   1734.7126   52.0054  (B1 )   A (     0.00)   A
  192- 192    0.6247E-04   1734.7410   52.0062  (B2 )   A (     0.00)   A
  193- 193    0.1145E-03   2348.5182   70.4068  (B1 )   A (     0.00)   A
  194- 194    0.1169E-03   2373.2203   71.1474  (A  )   I (     0.00)   A
  195- 195    0.1203E-03   2406.8217   72.1547  (B3 )   A (     0.00)   A
  196- 196    0.1230E-03   2433.6973   72.9604  (B2 )   A (     0.00)   A
  197- 197    0.1990E-03   3096.2931   92.8245  (A  )   I (     0.00)   A
  198- 198    0.1991E-03   3096.6417   92.8350  (B2 )   A (     0.00)   A
  199- 199    0.1991E-03   3096.9769   92.8450  (B1 )   A (     0.00)   A
  200- 200    0.1991E-03   3097.0528   92.8473  (B3 )   A (     0.00)   A
  201- 201    0.2022E-03   3121.0942   93.5680  (B1 )   A (     0.00)   A
  202- 202    0.2022E-03   3121.1069   93.5684  (A  )   I (     0.00)   A
  203- 203    0.2023E-03   3121.3688   93.5763  (B2 )   A (     0.00)   A
  204- 204    0.2023E-03   3121.5593   93.5820  (B3 )   A (     0.00)   A
  205- 205    0.2041E-03   3135.5748   94.0022  (A  )   I (     0.00)   A
  206- 206    0.2041E-03   3135.7535   94.0075  (B3 )   A (     0.00)   A
  207- 207    0.2064E-03   3153.0792   94.5269  (B1 )   A (     0.00)   A
  208- 208    0.2067E-03   3155.2112   94.5909  (B2 )   A (     0.00)   A
  209- 209    0.2067E-03   3155.2276   94.5913  (A  )   I (     0.00)   A
  210- 210    0.2067E-03   3155.2707   94.5926  (B3 )   A (     0.00)   A
  211- 211    0.2068E-03   3155.7900   94.6082  (B1 )   A (     0.00)   A
  212- 212    0.2071E-03   3158.2953   94.6833  (B2 )   A (     0.00)   A
  213- 213    0.2086E-03   3169.7607   95.0270  (B1 )   A (     0.00)   A
  214- 214    0.2086E-03   3169.8611   95.0300  (B2 )   A (     0.00)   A
  215- 215    0.2086E-03   3169.8621   95.0301  (A  )   I (     0.00)   A
  216- 216    0.2086E-03   3170.1036   95.0373  (B3 )   A (     0.00)   A
  217- 217    0.2112E-03   3189.3895   95.6155  (A  )   I (     0.00)   A
  218- 218    0.2112E-03   3189.4917   95.6186  (B2 )   A (     0.00)   A
  219- 219    0.2112E-03   3189.7174   95.6253  (B1 )   A (     0.00)   A
  220- 220    0.2112E-03   3189.8102   95.6281  (B3 )   A (     0.00)   A
  221- 221    0.2114E-03   3190.9389   95.6619  (B1 )   A (     0.00)   A
  222- 222    0.2125E-03   3199.3719   95.9148  (A  )   I (     0.00)   A
  223- 223    0.2131E-03   3203.9580   96.0522  (B2 )   A (     0.00)   A
  224- 224    0.2137E-03   3208.6447   96.1927  (B3 )   A (     0.00)   A
  225- 225    0.2303E-03   3330.4418   99.8441  (A  )   I (     0.00)   A
  226- 226    0.2304E-03   3331.4040   99.8730  (B3 )   A (     0.00)   A
  227- 227    0.2314E-03   3338.8404  100.0959  (B1 )   A (     0.00)   A
  228- 228    0.2318E-03   3341.4134  100.1731  (B2 )   A (     0.00)   A

 NORMAL MODES NORMALIZED TO CLASSICAL AMPLITUDES

 FREQ(CM**-1)     -9.76     -6.80     -5.91     32.64     40.65     61.74

 AT.   1 O  X     0.0033    0.1752   -0.0068    0.0009   -0.0850    0.0269
            Y     0.1575   -0.0028    0.0061    0.1073    0.0056    0.0179
            Z    -0.0035    0.0010    0.1804   -0.0261   -0.0240   -0.0400
 AT.   2 O  X     0.0033    0.1752    0.0068   -0.0009    0.0850   -0.0269
            Y     0.1575   -0.0028   -0.0061   -0.1073   -0.0056   -0.0179
            Z     0.0035   -0.0010    0.1804   -0.0261   -0.0240   -0.0400
 AT.   3 O  X    -0.0033    0.1752    0.0068    0.0009    0.0850    0.0269
            Y     0.1575    0.0028    0.0061   -0.1073    0.0056   -0.0179
            Z    -0.0035   -0.0010    0.1804    0.0261   -0.0240    0.0400
 AT.   4 O  X    -0.0033    0.1752   -0.0068   -0.0009   -0.0850   -0.0269
            Y     0.1575    0.0028   -0.0061    0.1073   -0.0056    0.0179
            Z     0.0035    0.0010    0.1804    0.0261   -0.0240    0.0400
 AT.   5 O  X    -0.0006    0.1746   -0.0100   -0.0027   -0.0928    0.0149
            Y     0.1255    0.0020   -0.0031    0.0828   -0.0035    0.0063
            Z     0.0041   -0.0010    0.1852   -0.0184   -0.0062   -0.0173
 AT.   6 O  X    -0.0006    0.1746    0.0100    0.0027    0.0928   -0.0149
            Y     0.1255    0.0020    0.0031   -0.0828    0.0035   -0.0063
            Z    -0.0041    0.0010    0.1852   -0.0184   -0.0062   -0.0173
 AT.   7 O  X     0.0006    0.1746    0.0100   -0.0027    0.0928    0.0149
            Y     0.1255   -0.0020   -0.0031   -0.0828   -0.0035   -0.0063
            Z     0.0041    0.0010    0.1852    0.0184   -0.0062    0.0173
 AT.   8 O  X     0.0006    0.1746   -0.0100    0.0027   -0.0928   -0.0149
            Y     0.1255   -0.0020    0.0031    0.0828    0.0035    0.0063
            Z    -0.0041   -0.0010    0.1852    0.0184   -0.0062    0.0173
 AT.   9 O  X     0.0005    0.1690    0.0022    0.0063    0.0266    0.0387
            Y     0.1380    0.0116    0.0056   -0.0219    0.0236    0.0231
            Z     0.0016   -0.0004    0.1851   -0.0111   -0.0222   -0.0145
 AT.  10 O  X     0.0005    0.1690   -0.0022   -0.0063   -0.0266   -0.0387
            Y     0.1380    0.0116   -0.0056    0.0219   -0.0236   -0.0231
            Z    -0.0016    0.0004    0.1851   -0.0111   -0.0222   -0.0145
 AT.  11 O  X    -0.0005    0.1690   -0.0022    0.0063   -0.0266    0.0387
            Y     0.1380   -0.0116    0.0056    0.0219    0.0236   -0.0231
            Z     0.0016    0.0004    0.1851    0.0111   -0.0222    0.0145
 AT.  12 O  X    -0.0005    0.1690    0.0022   -0.0063    0.0266   -0.0387
            Y     0.1380   -0.0116   -0.0056   -0.0219   -0.0236    0.0231
            Z    -0.0016   -0.0004    0.1851    0.0111   -0.0222    0.0145
 AT.  13 O  X    -0.0042    0.1771    0.0050    0.0183    0.0535    0.0267
            Y     0.1460   -0.0092    0.0040   -0.0758    0.0210    0.0277
            Z    -0.0001   -0.0002    0.1910   -0.0361    0.0272   -0.0297
 AT.  14 O  X    -0.0042    0.1771   -0.0050   -0.0183   -0.0535   -0.0267
            Y     0.1460   -0.0092   -0.0040    0.0758   -0.0210   -0.0277
            Z     0.0001    0.0002    0.1910   -0.0361    0.0272   -0.0297
 AT.  15 O  X     0.0042    0.1771   -0.0050    0.0183   -0.0535    0.0267
            Y     0.1460    0.0092    0.0040    0.0758    0.0210   -0.0277
            Z    -0.0001    0.0002    0.1910    0.0361    0.0272    0.0297
 AT.  16 O  X     0.0042    0.1771    0.0050   -0.0183    0.0535   -0.0267
            Y     0.1460    0.0092   -0.0040   -0.0758   -0.0210    0.0277
            Z     0.0001   -0.0002    0.1910    0.0361    0.0272    0.0297
 AT.  17 N  X     0.0048    0.1715   -0.0061    0.0046   -0.0809    0.0121
            Y     0.1488   -0.0005    0.0023    0.0839    0.0074   -0.0206
            Z     0.0013   -0.0004    0.1842   -0.0011   -0.0145    0.0026
 AT.  18 N  X     0.0048    0.1715    0.0061   -0.0046    0.0809   -0.0121
            Y     0.1488   -0.0005   -0.0023   -0.0839   -0.0074    0.0206
            Z    -0.0013    0.0004    0.1842   -0.0011   -0.0145    0.0026
 AT.  19 N  X    -0.0048    0.1715    0.0061    0.0046    0.0809    0.0121
            Y     0.1488    0.0005    0.0023   -0.0839    0.0074    0.0206
            Z     0.0013    0.0004    0.1842    0.0011   -0.0145   -0.0026
 AT.  20 N  X    -0.0048    0.1715   -0.0061   -0.0046   -0.0809   -0.0121
            Y     0.1488    0.0005   -0.0023    0.0839   -0.0074   -0.0206
            Z    -0.0013   -0.0004    0.1842    0.0011   -0.0145   -0.0026
 AT.  21 C  X     0.0015    0.1739   -0.0065   -0.0014   -0.0836    0.0258
            Y     0.1437    0.0006    0.0019    0.0911    0.0063    0.0152
            Z     0.0006    0.0001    0.1839   -0.0210   -0.0140   -0.0276
 AT.  22 C  X     0.0015    0.1739    0.0065    0.0014    0.0836   -0.0258
            Y     0.1437    0.0006   -0.0019   -0.0911   -0.0063   -0.0152
            Z    -0.0006   -0.0001    0.1839   -0.0210   -0.0140   -0.0276
 AT.  23 C  X    -0.0015    0.1739    0.0065   -0.0014    0.0836    0.0258
            Y     0.1437   -0.0006    0.0019   -0.0911    0.0063   -0.0152
            Z     0.0006   -0.0001    0.1839    0.0210   -0.0140    0.0276
 AT.  24 C  X    -0.0015    0.1739   -0.0065    0.0014   -0.0836   -0.0258
            Y     0.1437   -0.0006   -0.0019    0.0911   -0.0063    0.0152
            Z    -0.0006    0.0001    0.1839    0.0210   -0.0140    0.0276
 AT.  25 C  X     0.0024    0.1738   -0.0059    0.0001   -0.0726    0.0409
            Y     0.1457    0.0008    0.0032    0.0763    0.0174    0.0050
            Z     0.0006   -0.0001    0.1850   -0.0157   -0.0130   -0.0193
 AT.  26 C  X     0.0024    0.1738    0.0059   -0.0001    0.0726   -0.0409
            Y     0.1457    0.0008   -0.0032   -0.0763   -0.0174   -0.0050
            Z    -0.0006    0.0001    0.1850   -0.0157   -0.0130   -0.0193
 AT.  27 C  X    -0.0024    0.1738    0.0059    0.0001    0.0726    0.0409
            Y     0.1457   -0.0008    0.0032   -0.0763    0.0174   -0.0050
            Z     0.0006    0.0001    0.1850    0.0157   -0.0130    0.0193
 AT.  28 C  X    -0.0024    0.1738   -0.0059   -0.0001   -0.0726   -0.0409
            Y     0.1457   -0.0008   -0.0032    0.0763   -0.0174    0.0050
            Z    -0.0006   -0.0001    0.1850    0.0157   -0.0130    0.0193
 AT.  29 C  X    -0.0025    0.1741   -0.0041   -0.0072   -0.0591    0.0854
            Y     0.1467    0.0004    0.0033    0.0711    0.0181   -0.0147
            Z     0.0003   -0.0002    0.1867   -0.0341    0.0026   -0.0194
 AT.  30 C  X    -0.0025    0.1741    0.0041    0.0072    0.0591   -0.0854
            Y     0.1467    0.0004   -0.0033   -0.0711   -0.0181    0.0147
            Z    -0.0003    0.0002    0.1867   -0.0341    0.0026   -0.0194
 AT.  31 C  X     0.0025    0.1741    0.0041   -0.0072    0.0591    0.0854
            Y     0.1467   -0.0004    0.0033   -0.0711    0.0181    0.0147
            Z     0.0003    0.0002    0.1867    0.0341    0.0026    0.0194
 AT.  32 C  X     0.0025    0.1741   -0.0041    0.0072   -0.0591   -0.0854
            Y     0.1467   -0.0004   -0.0033    0.0711   -0.0181   -0.0147
            Z    -0.0003   -0.0002    0.1867    0.0341    0.0026    0.0194
 AT.  33 C  X    -0.0026    0.1729   -0.0016   -0.0053   -0.0180    0.0755
            Y     0.1498   -0.0012    0.0038    0.0525    0.0210   -0.0494
            Z    -0.0000   -0.0006    0.1895   -0.0313    0.0303   -0.0277
 AT.  34 C  X    -0.0026    0.1729    0.0016    0.0053    0.0180   -0.0755
            Y     0.1498   -0.0012   -0.0038   -0.0525   -0.0210    0.0494
            Z     0.0000    0.0006    0.1895   -0.0313    0.0303   -0.0277
 AT.  35 C  X     0.0026    0.1729    0.0016   -0.0053    0.0180    0.0755
            Y     0.1498    0.0012    0.0038   -0.0525    0.0210    0.0494
            Z    -0.0000    0.0006    0.1895    0.0313    0.0303    0.0277
 AT.  36 C  X     0.0026    0.1729   -0.0016    0.0053   -0.0180   -0.0755
            Y     0.1498    0.0012   -0.0038    0.0525   -0.0210   -0.0494
            Z     0.0000   -0.0006    0.1895    0.0313    0.0303    0.0277
 AT.  37 C  X    -0.0023    0.1720    0.0025    0.0076    0.0242    0.0455
            Y     0.1446    0.0003    0.0048   -0.0219    0.0226    0.0081
            Z     0.0006   -0.0002    0.1884   -0.0250    0.0078   -0.0229
 AT.  38 C  X    -0.0023    0.1720   -0.0025   -0.0076   -0.0242   -0.0455
            Y     0.1446    0.0003   -0.0048    0.0219   -0.0226   -0.0081
            Z    -0.0006    0.0002    0.1884   -0.0250    0.0078   -0.0229
 AT.  39 C  X     0.0023    0.1720   -0.0025    0.0076   -0.0242    0.0455
            Y     0.1446   -0.0003    0.0048    0.0219    0.0226   -0.0081
            Z     0.0006    0.0002    0.1884    0.0250    0.0078    0.0229
 AT.  40 C  X     0.0023    0.1720    0.0025   -0.0076    0.0242   -0.0455
            Y     0.1446   -0.0003   -0.0048   -0.0219   -0.0226    0.0081
            Z    -0.0006   -0.0002    0.1884    0.0250    0.0078    0.0229
 AT.  41 H  X    -0.0029    0.1764    0.0098    0.0119    0.0787    0.0104
            Y     0.1379   -0.0042    0.0022   -0.0830    0.0138    0.0211
            Z    -0.0017    0.0017    0.1923   -0.0362    0.0169   -0.0213
 AT.  42 H  X    -0.0029    0.1764   -0.0098   -0.0119   -0.0787   -0.0104
            Y     0.1379   -0.0042   -0.0022    0.0830   -0.0138   -0.0211
            Z     0.0017   -0.0017    0.1923   -0.0362    0.0169   -0.0213
 AT.  43 H  X     0.0029    0.1764   -0.0098    0.0119   -0.0787    0.0104
            Y     0.1379    0.0042    0.0022    0.0830    0.0138   -0.0211
            Z    -0.0017   -0.0017    0.1923    0.0362    0.0169    0.0213
 AT.  44 H  X     0.0029    0.1764    0.0098   -0.0119    0.0787   -0.0104
            Y     0.1379    0.0042   -0.0022   -0.0830   -0.0138    0.0211
            Z     0.0017    0.0017    0.1923    0.0362    0.0169    0.0213
 AT.  45 H  X    -0.0003    0.1723   -0.0017    0.0250   -0.0222    0.0245
            Y     0.1529   -0.0008    0.0036    0.0891    0.0192   -0.1064
            Z     0.0004   -0.0011    0.1913   -0.0003    0.0563   -0.0448
 AT.  46 H  X    -0.0003    0.1723    0.0017   -0.0250    0.0222   -0.0245
            Y     0.1529   -0.0008   -0.0036   -0.0891   -0.0192    0.1064
            Z    -0.0004    0.0011    0.1913   -0.0003    0.0563   -0.0448
 AT.  47 H  X     0.0003    0.1723    0.0017    0.0250    0.0222    0.0245
            Y     0.1529    0.0008    0.0036   -0.0891    0.0192    0.1064
            Z     0.0004    0.0011    0.1913    0.0003    0.0563    0.0448
 AT.  48 H  X     0.0003    0.1723   -0.0017   -0.0250   -0.0222   -0.0245
            Y     0.1529    0.0008   -0.0036    0.0891   -0.0192   -0.1064
            Z    -0.0004   -0.0011    0.1913    0.0003    0.0563    0.0448
 AT.  49 H  X     0.0038    0.1727   -0.0041    0.0030   -0.0690    0.0409
            Y     0.1427    0.0020    0.0048    0.0629    0.0274    0.0202
            Z     0.0009    0.0013    0.1832   -0.0109   -0.0225   -0.0280
 AT.  50 H  X     0.0038    0.1727    0.0041   -0.0030    0.0690   -0.0409
            Y     0.1427    0.0020   -0.0048   -0.0629   -0.0274   -0.0202
            Z    -0.0009   -0.0013    0.1832   -0.0109   -0.0225   -0.0280
 AT.  51 H  X    -0.0038    0.1727    0.0041    0.0030    0.0690    0.0409
            Y     0.1427   -0.0020    0.0048   -0.0629    0.0274   -0.0202
            Z     0.0009   -0.0013    0.1832    0.0109   -0.0225    0.0280
 AT.  52 H  X    -0.0038    0.1727   -0.0041   -0.0030   -0.0690   -0.0409
            Y     0.1427   -0.0020   -0.0048    0.0629   -0.0274    0.0202
            Z    -0.0009    0.0013    0.1832    0.0109   -0.0225    0.0280
 AT.  53 H  X    -0.0042    0.1747   -0.0039   -0.0108   -0.0542    0.1103
            Y     0.1437   -0.0002    0.0033    0.0632    0.0179    0.0166
            Z     0.0005    0.0003    0.1845   -0.0473   -0.0222   -0.0123
 AT.  54 H  X    -0.0042    0.1747    0.0039    0.0108    0.0542   -0.1103
            Y     0.1437   -0.0002   -0.0033   -0.0632   -0.0179   -0.0166
            Z    -0.0005   -0.0003    0.1845   -0.0473   -0.0222   -0.0123
 AT.  55 H  X     0.0042    0.1747    0.0039   -0.0108    0.0542    0.1103
            Y     0.1437    0.0002    0.0033   -0.0632    0.0179   -0.0166
            Z     0.0005   -0.0003    0.1845    0.0473   -0.0222    0.0123
 AT.  56 H  X     0.0042    0.1747   -0.0039    0.0108   -0.0542   -0.1103
            Y     0.1437    0.0002   -0.0033    0.0632   -0.0179    0.0166
            Z    -0.0005    0.0003    0.1845    0.0473   -0.0222    0.0123
 AT.  57 H  X     0.0062    0.1699   -0.0063    0.0073   -0.0878   -0.0109
            Y     0.1503    0.0009    0.0018    0.0914    0.0049   -0.0069
            Z     0.0025    0.0010    0.1821    0.0113   -0.0239    0.0066
 AT.  58 H  X     0.0062    0.1699    0.0063   -0.0073    0.0878    0.0109
            Y     0.1503    0.0009   -0.0018   -0.0914   -0.0049    0.0069
            Z    -0.0025   -0.0010    0.1821    0.0113   -0.0239    0.0066
 AT.  59 H  X    -0.0062    0.1699    0.0063    0.0073    0.0878   -0.0109
            Y     0.1503   -0.0009    0.0018   -0.0914    0.0049    0.0069
            Z     0.0025   -0.0010    0.1821   -0.0113   -0.0239   -0.0066
 AT.  60 H  X    -0.0062    0.1699   -0.0063   -0.0073   -0.0878    0.0109
            Y     0.1503   -0.0009   -0.0018    0.0914   -0.0049   -0.0069
            Z    -0.0025    0.0010    0.1821   -0.0113   -0.0239   -0.0066
 AT.  61 H  X     0.0042    0.1696   -0.0058    0.0044   -0.0757    0.0175
            Y     0.1469   -0.0032    0.0050    0.0705    0.0138   -0.0363
            Z     0.0019    0.0001    0.1851    0.0044   -0.0142    0.0114
 AT.  62 H  X     0.0042    0.1696    0.0058   -0.0044    0.0757   -0.0175
            Y     0.1469   -0.0032   -0.0050   -0.0705   -0.0138    0.0363
            Z    -0.0019   -0.0001    0.1851    0.0044   -0.0142    0.0114
 AT.  63 H  X    -0.0042    0.1696    0.0058    0.0044    0.0757    0.0175
            Y     0.1469    0.0032    0.0050   -0.0705    0.0138    0.0363
            Z     0.0019   -0.0001    0.1851   -0.0044   -0.0142   -0.0114
 AT.  64 H  X    -0.0042    0.1696   -0.0058   -0.0044   -0.0757   -0.0175
            Y     0.1469    0.0032   -0.0050    0.0705   -0.0138   -0.0363
            Z    -0.0019    0.0001    0.1851   -0.0044   -0.0142   -0.0114
 AT.  65 H  X    -0.0033    0.1750   -0.0074   -0.0114   -0.0840    0.1088
            Y     0.1497   -0.0002    0.0027    0.0907    0.0201   -0.0416
            Z    -0.0009   -0.0012    0.1882   -0.0406    0.0198   -0.0232
 AT.  66 H  X    -0.0033    0.1750    0.0074    0.0114    0.0840   -0.1088
            Y     0.1497   -0.0002   -0.0027   -0.0907   -0.0201    0.0416
            Z     0.0009    0.0012    0.1882   -0.0406    0.0198   -0.0232
 AT.  67 H  X     0.0033    0.1750    0.0074   -0.0114    0.0840    0.1088
            Y     0.1497    0.0002    0.0027   -0.0907    0.0201    0.0416
            Z    -0.0009    0.0012    0.1882    0.0406    0.0198    0.0232
 AT.  68 H  X     0.0033    0.1750   -0.0074    0.0114   -0.0840   -0.1088
            Y     0.1497    0.0002   -0.0027    0.0907   -0.0201   -0.0416
            Z     0.0009   -0.0012    0.1882    0.0406    0.0198    0.0232
 AT.  69 H  X    -0.0083    0.1743   -0.0007   -0.0466   -0.0127    0.1434
            Y     0.1513   -0.0022    0.0037    0.0703    0.0200   -0.0841
            Z    -0.0010   -0.0014    0.1914   -0.0695    0.0501   -0.0174
 AT.  70 H  X    -0.0083    0.1743    0.0007    0.0466    0.0127   -0.1434
            Y     0.1513   -0.0022   -0.0037   -0.0703   -0.0200    0.0841
            Z     0.0010    0.0014    0.1914   -0.0695    0.0501   -0.0174
 AT.  71 H  X     0.0083    0.1743    0.0007   -0.0466    0.0127    0.1434
            Y     0.1513    0.0022    0.0037   -0.0703    0.0200    0.0841
            Z    -0.0010    0.0014    0.1914    0.0695    0.0501    0.0174
 AT.  72 H  X     0.0083    0.1743   -0.0007    0.0466   -0.0127   -0.1434
            Y     0.1513    0.0022   -0.0037    0.0703   -0.0200   -0.0841
            Z     0.0010   -0.0014    0.1914    0.0695    0.0501    0.0174
 AT.  73 H  X     0.0036    0.1727   -0.0076    0.0030   -0.0817    0.0132
            Y     0.1524   -0.0028    0.0012    0.0953   -0.0016   -0.0340
            Z    -0.0001   -0.0024    0.1865   -0.0072   -0.0061    0.0083
 AT.  74 H  X     0.0036    0.1727    0.0076   -0.0030    0.0817   -0.0132
            Y     0.1524   -0.0028   -0.0012   -0.0953    0.0016    0.0340
            Z     0.0001    0.0024    0.1865   -0.0072   -0.0061    0.0083
 AT.  75 H  X    -0.0036    0.1727    0.0076    0.0030    0.0817    0.0132
            Y     0.1524    0.0028    0.0012   -0.0953   -0.0016    0.0340
            Z    -0.0001    0.0024    0.1865    0.0072   -0.0061   -0.0083
 AT.  76 H  X    -0.0036    0.1727   -0.0076   -0.0030   -0.0817   -0.0132
            Y     0.1524    0.0028   -0.0012    0.0953    0.0016   -0.0340
            Z     0.0001   -0.0024    0.1865    0.0072   -0.0061   -0.0083

 FREQ(CM**-1)     64.36     70.95     82.90     83.69     87.32     91.81

 AT.   1 O  X     0.0138   -0.0130   -0.0048   -0.0101   -0.0152   -0.0107
            Y    -0.0044   -0.0289   -0.0054   -0.0137   -0.0448    0.0283
            Z     0.0024    0.0156   -0.0075    0.0100    0.0299   -0.0196
 AT.   2 O  X    -0.0138   -0.0130    0.0048   -0.0101    0.0152   -0.0107
            Y     0.0044   -0.0289    0.0054   -0.0137    0.0448    0.0283
            Z     0.0024   -0.0156   -0.0075   -0.0100    0.0299    0.0196
 AT.   3 O  X    -0.0138    0.0130   -0.0048   -0.0101    0.0152   -0.0107
            Y    -0.0044   -0.0289    0.0054    0.0137   -0.0448   -0.0283
            Z     0.0024    0.0156    0.0075   -0.0100    0.0299    0.0196
 AT.   4 O  X     0.0138    0.0130    0.0048   -0.0101   -0.0152   -0.0107
            Y     0.0044   -0.0289   -0.0054    0.0137    0.0448   -0.0283
            Z     0.0024   -0.0156    0.0075    0.0100    0.0299   -0.0196
 AT.   5 O  X     0.0161   -0.0153    0.0089   -0.0060    0.0044   -0.0177
            Y    -0.0071   -0.0382    0.0151    0.0323    0.0003   -0.0216
            Z    -0.0033    0.0175   -0.0322    0.0023   -0.0089   -0.0039
 AT.   6 O  X    -0.0161   -0.0153   -0.0089   -0.0060   -0.0044   -0.0177
            Y     0.0071   -0.0382   -0.0151    0.0323   -0.0003   -0.0216
            Z    -0.0033   -0.0175   -0.0322   -0.0023   -0.0089    0.0039
 AT.   7 O  X    -0.0161    0.0153    0.0089   -0.0060   -0.0044   -0.0177
            Y    -0.0071   -0.0382   -0.0151   -0.0323    0.0003    0.0216
            Z    -0.0033    0.0175    0.0322   -0.0023   -0.0089    0.0039
 AT.   8 O  X     0.0161    0.0153   -0.0089   -0.0060    0.0044   -0.0177
            Y     0.0071   -0.0382    0.0151   -0.0323   -0.0003    0.0216
            Z    -0.0033   -0.0175    0.0322    0.0023   -0.0089   -0.0039
 AT.   9 O  X    -0.0258   -0.0614   -0.0755   -0.0085   -0.0534    0.0597
            Y     0.0757    0.0238    0.0704    0.0468   -0.0180   -0.0853
            Z     0.0019    0.0101   -0.0092   -0.0085   -0.0033   -0.0064
 AT.  10 O  X     0.0258   -0.0614    0.0755   -0.0085    0.0534    0.0597
            Y    -0.0757    0.0238   -0.0704    0.0468    0.0180   -0.0853
            Z     0.0019   -0.0101   -0.0092    0.0085   -0.0033    0.0064
 AT.  11 O  X     0.0258    0.0614   -0.0755   -0.0085    0.0534    0.0597
            Y     0.0757    0.0238   -0.0704   -0.0468   -0.0180    0.0853
            Z     0.0019    0.0101    0.0092    0.0085   -0.0033    0.0064
 AT.  12 O  X    -0.0258    0.0614    0.0755   -0.0085   -0.0534    0.0597
            Y    -0.0757    0.0238    0.0704   -0.0468    0.0180    0.0853
            Z     0.0019   -0.0101    0.0092   -0.0085   -0.0033   -0.0064
 AT.  13 O  X    -0.0201   -0.0546   -0.0441   -0.0058   -0.0454   -0.0059
            Y     0.0635    0.0091   -0.0188    0.0558   -0.0298    0.0744
            Z     0.0030    0.0076   -0.0312    0.0068   -0.0024    0.0134
 AT.  14 O  X     0.0201   -0.0546    0.0441   -0.0058    0.0454   -0.0059
            Y    -0.0635    0.0091    0.0188    0.0558    0.0298    0.0744
            Z     0.0030   -0.0076   -0.0312   -0.0068   -0.0024   -0.0134
 AT.  15 O  X     0.0201    0.0546   -0.0441   -0.0058    0.0454   -0.0059
            Y     0.0635    0.0091    0.0188   -0.0558   -0.0298   -0.0744
            Z     0.0030    0.0076    0.0312   -0.0068   -0.0024   -0.0134
 AT.  16 O  X    -0.0201    0.0546    0.0441   -0.0058   -0.0454   -0.0059
            Y    -0.0635    0.0091   -0.0188   -0.0558    0.0298   -0.0744
            Z     0.0030   -0.0076    0.0312    0.0068   -0.0024    0.0134
 AT.  17 N  X     0.0246    0.0102   -0.0218   -0.0261   -0.0086   -0.0094
            Y     0.0357    0.0028   -0.0129   -0.0365   -0.0109   -0.0069
            Z    -0.0146   -0.0004   -0.0145    0.0189   -0.0075    0.0027
 AT.  18 N  X    -0.0246    0.0102    0.0218   -0.0261    0.0086   -0.0094
            Y    -0.0357    0.0028    0.0129   -0.0365    0.0109   -0.0069
            Z    -0.0146    0.0004   -0.0145   -0.0189   -0.0075   -0.0027
 AT.  19 N  X    -0.0246   -0.0102   -0.0218   -0.0261    0.0086   -0.0094
            Y     0.0357    0.0028    0.0129    0.0365   -0.0109    0.0069
            Z    -0.0146   -0.0004    0.0145   -0.0189   -0.0075   -0.0027
 AT.  20 N  X     0.0246   -0.0102    0.0218   -0.0261   -0.0086   -0.0094
            Y    -0.0357    0.0028   -0.0129    0.0365    0.0109    0.0069
            Z    -0.0146    0.0004    0.0145    0.0189   -0.0075    0.0027
 AT.  21 C  X     0.0150   -0.0131   -0.0048   -0.0087   -0.0136   -0.0150
            Y     0.0017   -0.0339    0.0030    0.0047   -0.0285   -0.0025
            Z    -0.0021    0.0155   -0.0212    0.0056    0.0083   -0.0090
 AT.  22 C  X    -0.0150   -0.0131    0.0048   -0.0087    0.0136   -0.0150
            Y    -0.0017   -0.0339   -0.0030    0.0047    0.0285   -0.0025
            Z    -0.0021   -0.0155   -0.0212   -0.0056    0.0083    0.0090
 AT.  23 C  X    -0.0150    0.0131   -0.0048   -0.0087    0.0136   -0.0150
            Y     0.0017   -0.0339   -0.0030   -0.0047   -0.0285    0.0025
            Z    -0.0021    0.0155    0.0212   -0.0056    0.0083    0.0090
 AT.  24 C  X     0.0150    0.0131    0.0048   -0.0087   -0.0136   -0.0150
            Y    -0.0017   -0.0339    0.0030   -0.0047    0.0285    0.0025
            Z    -0.0021   -0.0155    0.0212    0.0056    0.0083   -0.0090
 AT.  25 C  X     0.0132   -0.0146   -0.0123   -0.0045   -0.0286   -0.0107
            Y     0.0253   -0.0199   -0.0044   -0.0144   -0.0298   -0.0112
            Z    -0.0057    0.0118   -0.0210    0.0092    0.0011   -0.0049
 AT.  26 C  X    -0.0132   -0.0146    0.0123   -0.0045    0.0286   -0.0107
            Y    -0.0253   -0.0199    0.0044   -0.0144    0.0298   -0.0112
            Z    -0.0057   -0.0118   -0.0210   -0.0092    0.0011    0.0049
 AT.  27 C  X    -0.0132    0.0146   -0.0123   -0.0045    0.0286   -0.0107
            Y     0.0253   -0.0199    0.0044    0.0144   -0.0298    0.0112
            Z    -0.0057    0.0118    0.0210   -0.0092    0.0011    0.0049
 AT.  28 C  X     0.0132    0.0146    0.0123   -0.0045   -0.0286   -0.0107
            Y    -0.0253   -0.0199   -0.0044    0.0144    0.0298    0.0112
            Z    -0.0057   -0.0118    0.0210    0.0092    0.0011   -0.0049
 AT.  29 C  X    -0.0130   -0.0554    0.0008    0.0380   -0.0588   -0.0100
            Y     0.0433    0.0003   -0.0103   -0.0351   -0.0188   -0.0096
            Z     0.0103    0.0163   -0.0203    0.0053   -0.0033   -0.0013
 AT.  30 C  X     0.0130   -0.0554   -0.0008    0.0380    0.0588   -0.0100
            Y    -0.0433    0.0003    0.0103   -0.0351    0.0188   -0.0096
            Z     0.0103   -0.0163   -0.0203   -0.0053   -0.0033    0.0013
 AT.  31 C  X     0.0130    0.0554    0.0008    0.0380    0.0588   -0.0100
            Y     0.0433    0.0003    0.0103    0.0351   -0.0188    0.0096
            Z     0.0103    0.0163    0.0203   -0.0053   -0.0033    0.0013
 AT.  32 C  X    -0.0130    0.0554   -0.0008    0.0380   -0.0588   -0.0100
            Y    -0.0433    0.0003   -0.0103    0.0351    0.0188    0.0096
            Z     0.0103   -0.0163    0.0203    0.0053   -0.0033   -0.0013
 AT.  33 C  X    -0.0254   -0.0665   -0.0204    0.0330   -0.0612    0.0096
            Y     0.0868    0.0485   -0.0220   -0.0769    0.0056   -0.0036
            Z     0.0013    0.0073   -0.0336    0.0020   -0.0045    0.0116
 AT.  34 C  X     0.0254   -0.0665    0.0204    0.0330    0.0612    0.0096
            Y    -0.0868    0.0485    0.0220   -0.0769   -0.0056   -0.0036
            Z     0.0013   -0.0073   -0.0336   -0.0020   -0.0045   -0.0116
 AT.  35 C  X     0.0254    0.0665   -0.0204    0.0330    0.0612    0.0096
            Y     0.0868    0.0485    0.0220    0.0769    0.0056    0.0036
            Z     0.0013    0.0073    0.0336   -0.0020   -0.0045   -0.0116
 AT.  36 C  X    -0.0254    0.0665    0.0204    0.0330   -0.0612    0.0096
            Y    -0.0868    0.0485   -0.0220    0.0769   -0.0056    0.0036
            Z     0.0013   -0.0073    0.0336    0.0020   -0.0045    0.0116
 AT.  37 C  X    -0.0252   -0.0610   -0.0495    0.0023   -0.0527    0.0242
            Y     0.0736    0.0243    0.0167    0.0194   -0.0167   -0.0072
            Z     0.0034    0.0088   -0.0246    0.0005   -0.0044    0.0052
 AT.  38 C  X     0.0252   -0.0610    0.0495    0.0023    0.0527    0.0242
            Y    -0.0736    0.0243   -0.0167    0.0194    0.0167   -0.0072
            Z     0.0034   -0.0088   -0.0246   -0.0005   -0.0044   -0.0052
 AT.  39 C  X     0.0252    0.0610   -0.0495    0.0023    0.0527    0.0242
            Y     0.0736    0.0243   -0.0167   -0.0194   -0.0167    0.0072
            Z     0.0034    0.0088    0.0246   -0.0005   -0.0044   -0.0052
 AT.  40 C  X    -0.0252    0.0610    0.0495    0.0023   -0.0527    0.0242
            Y    -0.0736    0.0243    0.0167   -0.0194    0.0167    0.0072
            Z     0.0034   -0.0088    0.0246    0.0005   -0.0044    0.0052
 AT.  41 H  X    -0.0172   -0.0392   -0.0416   -0.0075   -0.0340   -0.0046
            Y     0.0434   -0.0102   -0.0064    0.0540   -0.0181    0.0310
            Z     0.0026   -0.0010   -0.0381    0.0122   -0.0118    0.0135
 AT.  42 H  X     0.0172   -0.0392    0.0416   -0.0075    0.0340   -0.0046
            Y    -0.0434   -0.0102    0.0064    0.0540    0.0181    0.0310
            Z     0.0026    0.0010   -0.0381   -0.0122   -0.0118   -0.0135
 AT.  43 H  X     0.0172    0.0392   -0.0416   -0.0075    0.0340   -0.0046
            Y     0.0434   -0.0102    0.0064   -0.0540   -0.0181   -0.0310
            Z     0.0026   -0.0010    0.0381   -0.0122   -0.0118   -0.0135
 AT.  44 H  X    -0.0172    0.0392    0.0416   -0.0075   -0.0340   -0.0046
            Y    -0.0434   -0.0102   -0.0064   -0.0540    0.0181   -0.0310
            Z     0.0026    0.0010    0.0381    0.0122   -0.0118    0.0135
 AT.  45 H  X     0.0054   -0.0248   -0.0434   -0.0415   -0.0338    0.0059
            Y     0.1190    0.0922   -0.0497   -0.1611    0.0347   -0.0064
            Z    -0.0134   -0.0050   -0.0572   -0.0237   -0.0057    0.0222
 AT.  46 H  X    -0.0054   -0.0248    0.0434   -0.0415    0.0338    0.0059
            Y    -0.1190    0.0922    0.0497   -0.1611   -0.0347   -0.0064
            Z    -0.0134    0.0050   -0.0572    0.0237   -0.0057   -0.0222
 AT.  47 H  X    -0.0054    0.0248   -0.0434   -0.0415    0.0338    0.0059
            Y     0.1190    0.0922    0.0497    0.1611    0.0347    0.0064
            Z    -0.0134   -0.0050    0.0572    0.0237   -0.0057   -0.0222
 AT.  48 H  X     0.0054    0.0248    0.0434   -0.0415   -0.0338    0.0059
            Y    -0.1190    0.0922   -0.0497    0.1611   -0.0347    0.0064
            Z    -0.0134    0.0050    0.0572   -0.0237   -0.0057    0.0222
 AT.  49 H  X     0.0169   -0.0115   -0.0155   -0.0101   -0.0317   -0.0076
            Y     0.0241   -0.0321    0.0009   -0.0016   -0.0423   -0.0124
            Z    -0.0081    0.0161   -0.0205    0.0068    0.0115   -0.0076
 AT.  50 H  X    -0.0169   -0.0115    0.0155   -0.0101    0.0317   -0.0076
            Y    -0.0241   -0.0321   -0.0009   -0.0016    0.0423   -0.0124
            Z    -0.0081   -0.0161   -0.0205   -0.0068    0.0115    0.0076
 AT.  51 H  X    -0.0169    0.0115   -0.0155   -0.0101    0.0317   -0.0076
            Y     0.0241   -0.0321   -0.0009    0.0016   -0.0423    0.0124
            Z    -0.0081    0.0161    0.0205   -0.0068    0.0115    0.0076
 AT.  52 H  X     0.0169    0.0115    0.0155   -0.0101   -0.0317   -0.0076
            Y    -0.0241   -0.0321    0.0009    0.0016    0.0423    0.0124
            Z    -0.0081   -0.0161    0.0205    0.0068    0.0115   -0.0076
 AT.  53 H  X    -0.0286   -0.0790    0.0098    0.0634   -0.0749   -0.0113
            Y     0.0294   -0.0246    0.0052   -0.0046   -0.0377   -0.0152
            Z     0.0303    0.0317   -0.0043    0.0053   -0.0009   -0.0141
 AT.  54 H  X     0.0286   -0.0790   -0.0098    0.0634    0.0749   -0.0113
            Y    -0.0294   -0.0246   -0.0052   -0.0046    0.0377   -0.0152
            Z     0.0303   -0.0317   -0.0043   -0.0053   -0.0009    0.0141
 AT.  55 H  X     0.0286    0.0790    0.0098    0.0634    0.0749   -0.0113
            Y     0.0294   -0.0246   -0.0052    0.0046   -0.0377    0.0152
            Z     0.0303    0.0317    0.0043   -0.0053   -0.0009    0.0141
 AT.  56 H  X    -0.0286    0.0790   -0.0098    0.0634   -0.0749   -0.0113
            Y    -0.0294   -0.0246    0.0052    0.0046    0.0377    0.0152
            Z     0.0303   -0.0317    0.0043    0.0053   -0.0009   -0.0141
 AT.  57 H  X     0.0333    0.0272   -0.0250   -0.0426    0.0041   -0.0110
            Y     0.0293   -0.0090   -0.0036   -0.0260   -0.0126   -0.0168
            Z    -0.0212   -0.0083   -0.0012    0.0277   -0.0002   -0.0147
 AT.  58 H  X    -0.0333    0.0272    0.0250   -0.0426   -0.0041   -0.0110
            Y    -0.0293   -0.0090    0.0036   -0.0260    0.0126   -0.0168
            Z    -0.0212    0.0083   -0.0012   -0.0277   -0.0002    0.0147
 AT.  59 H  X    -0.0333   -0.0272   -0.0250   -0.0426   -0.0041   -0.0110
            Y     0.0293   -0.0090    0.0036    0.0260   -0.0126    0.0168
            Z    -0.0212   -0.0083    0.0012   -0.0277   -0.0002    0.0147
 AT.  60 H  X     0.0333   -0.0272    0.0250   -0.0426    0.0041   -0.0110
            Y    -0.0293   -0.0090   -0.0036    0.0260    0.0126    0.0168
            Z    -0.0212    0.0083    0.0012    0.0277   -0.0002   -0.0147
 AT.  61 H  X     0.0294    0.0189   -0.0329   -0.0322   -0.0063    0.0168
            Y     0.0469    0.0176   -0.0313   -0.0516   -0.0090    0.0131
            Z    -0.0182   -0.0023   -0.0129    0.0235   -0.0059    0.0059
 AT.  62 H  X    -0.0294    0.0189    0.0329   -0.0322    0.0063    0.0168
            Y    -0.0469    0.0176    0.0313   -0.0516    0.0090    0.0131
            Z    -0.0182    0.0023   -0.0129   -0.0235   -0.0059   -0.0059
 AT.  63 H  X    -0.0294   -0.0189   -0.0329   -0.0322    0.0063    0.0168
            Y     0.0469    0.0176    0.0313    0.0516   -0.0090   -0.0131
            Z    -0.0182   -0.0023    0.0129   -0.0235   -0.0059   -0.0059
 AT.  64 H  X     0.0294   -0.0189    0.0329   -0.0322   -0.0063    0.0168
            Y    -0.0469    0.0176   -0.0313    0.0516    0.0090   -0.0131
            Z    -0.0182    0.0023    0.0129    0.0235   -0.0059    0.0059
 AT.  65 H  X    -0.0147   -0.0621    0.0193    0.0571   -0.0668   -0.0246
            Y     0.0434    0.0134   -0.0274   -0.0603   -0.0048   -0.0047
            Z     0.0113    0.0147   -0.0247    0.0039   -0.0037    0.0070
 AT.  66 H  X     0.0147   -0.0621   -0.0193    0.0571    0.0668   -0.0246
            Y    -0.0434    0.0134    0.0274   -0.0603    0.0048   -0.0047
            Z     0.0113   -0.0147   -0.0247   -0.0039   -0.0037   -0.0070
 AT.  67 H  X     0.0147    0.0621    0.0193    0.0571    0.0668   -0.0246
            Y     0.0434    0.0134    0.0274    0.0603   -0.0048    0.0047
            Z     0.0113    0.0147    0.0247   -0.0039   -0.0037   -0.0070
 AT.  68 H  X    -0.0147    0.0621   -0.0193    0.0571   -0.0668   -0.0246
            Y    -0.0434    0.0134   -0.0274    0.0603    0.0048    0.0047
            Z     0.0113   -0.0147    0.0247    0.0039   -0.0037    0.0070
 AT.  69 H  X    -0.0669   -0.1218    0.0117    0.1337   -0.0975    0.0117
            Y     0.1088    0.0783   -0.0387   -0.1271    0.0250   -0.0038
            Z     0.0049    0.0078   -0.0315    0.0282   -0.0088    0.0229
 AT.  70 H  X     0.0669   -0.1218   -0.0117    0.1337    0.0975    0.0117
            Y    -0.1088    0.0783    0.0387   -0.1271   -0.0250   -0.0038
            Z     0.0049   -0.0078   -0.0315   -0.0282   -0.0088   -0.0229
 AT.  71 H  X     0.0669    0.1218    0.0117    0.1337    0.0975    0.0117
            Y     0.1088    0.0783    0.0387    0.1271    0.0250    0.0038
            Z     0.0049    0.0078    0.0315   -0.0282   -0.0088   -0.0229
 AT.  72 H  X    -0.0669    0.1218   -0.0117    0.1337   -0.0975    0.0117
            Y    -0.1088    0.0783   -0.0387    0.1271   -0.0250    0.0038
            Z     0.0049   -0.0078    0.0315    0.0282   -0.0088    0.0229
 AT.  73 H  X     0.0211    0.0039   -0.0162   -0.0190   -0.0102   -0.0243
            Y     0.0381    0.0161   -0.0147   -0.0448    0.0025   -0.0075
            Z    -0.0105    0.0011   -0.0218    0.0139   -0.0125    0.0227
 AT.  74 H  X    -0.0211    0.0039    0.0162   -0.0190    0.0102   -0.0243
            Y    -0.0381    0.0161    0.0147   -0.0448   -0.0025   -0.0075
            Z    -0.0105   -0.0011   -0.0218   -0.0139   -0.0125   -0.0227
 AT.  75 H  X    -0.0211   -0.0039   -0.0162   -0.0190    0.0102   -0.0243
            Y     0.0381    0.0161    0.0147    0.0448    0.0025    0.0075
            Z    -0.0105    0.0011    0.0218   -0.0139   -0.0125   -0.0227
 AT.  76 H  X     0.0211   -0.0039    0.0162   -0.0190   -0.0102   -0.0243
            Y    -0.0381    0.0161   -0.0147    0.0448   -0.0025    0.0075
            Z    -0.0105   -0.0011    0.0218    0.0139   -0.0125    0.0227

 FREQ(CM**-1)     94.07     95.27    100.59    106.27    108.15    111.23

 AT.   1 O  X    -0.0467    0.0330   -0.0216    0.0074    0.0073   -0.0319
            Y     0.0104   -0.0444    0.0428   -0.0070    0.0653   -0.0298
            Z    -0.0458    0.0450   -0.0563    0.0105   -0.0255    0.0091
 AT.   2 O  X     0.0467    0.0330   -0.0216   -0.0074   -0.0073   -0.0319
            Y    -0.0104   -0.0444    0.0428    0.0070   -0.0653   -0.0298
            Z    -0.0458   -0.0450    0.0563    0.0105   -0.0255   -0.0091
 AT.   3 O  X    -0.0467   -0.0330   -0.0216    0.0074   -0.0073    0.0319
            Y    -0.0104   -0.0444   -0.0428    0.0070    0.0653   -0.0298
            Z     0.0458    0.0450    0.0563   -0.0105   -0.0255    0.0091
 AT.   4 O  X     0.0467   -0.0330   -0.0216   -0.0074    0.0073    0.0319
            Y     0.0104   -0.0444   -0.0428   -0.0070   -0.0653   -0.0298
            Z     0.0458   -0.0450   -0.0563   -0.0105   -0.0255   -0.0091
 AT.   5 O  X    -0.0648    0.0521   -0.0356   -0.0033   -0.0103   -0.0127
            Y     0.0033   -0.0291   -0.0037   -0.0089   -0.0554    0.0064
            Z    -0.0082    0.0044   -0.0236    0.0303    0.0111   -0.0252
 AT.   6 O  X     0.0648    0.0521   -0.0356    0.0033    0.0103   -0.0127
            Y    -0.0033   -0.0291   -0.0037    0.0089    0.0554    0.0064
            Z    -0.0082   -0.0044    0.0236    0.0303    0.0111    0.0252
 AT.   7 O  X    -0.0648   -0.0521   -0.0356   -0.0033    0.0103    0.0127
            Y    -0.0033   -0.0291    0.0037    0.0089   -0.0554    0.0064
            Z     0.0082    0.0044    0.0236   -0.0303    0.0111   -0.0252
 AT.   8 O  X     0.0648   -0.0521   -0.0356    0.0033   -0.0103    0.0127
            Y     0.0033   -0.0291    0.0037   -0.0089    0.0554    0.0064
            Z     0.0082   -0.0044   -0.0236   -0.0303    0.0111    0.0252
 AT.   9 O  X     0.0140    0.0144    0.0121   -0.0172   -0.0360    0.0404
            Y     0.0274    0.0535    0.0183    0.0647    0.0550   -0.0227
            Z    -0.0338   -0.0038    0.0030    0.0247    0.0033   -0.0297
 AT.  10 O  X    -0.0140    0.0144    0.0121    0.0172    0.0360    0.0404
            Y    -0.0274    0.0535    0.0183   -0.0647   -0.0550   -0.0227
            Z    -0.0338    0.0038   -0.0030    0.0247    0.0033    0.0297
 AT.  11 O  X     0.0140   -0.0144    0.0121   -0.0172    0.0360   -0.0404
            Y    -0.0274    0.0535   -0.0183   -0.0647    0.0550   -0.0227
            Z     0.0338   -0.0038   -0.0030   -0.0247    0.0033   -0.0297
 AT.  12 O  X    -0.0140   -0.0144    0.0121    0.0172   -0.0360   -0.0404
            Y     0.0274    0.0535   -0.0183    0.0647   -0.0550   -0.0227
            Z     0.0338    0.0038    0.0030   -0.0247    0.0033    0.0297
 AT.  13 O  X     0.0485    0.0479    0.0265    0.0434    0.0144    0.0348
            Y    -0.0009   -0.0010   -0.0402   -0.0764   -0.0595    0.0286
            Z     0.0090    0.0138   -0.0170    0.0157   -0.0038    0.0097
 AT.  14 O  X    -0.0485    0.0479    0.0265   -0.0434   -0.0144    0.0348
            Y     0.0009   -0.0010   -0.0402    0.0764    0.0595    0.0286
            Z     0.0090   -0.0138    0.0170    0.0157   -0.0038   -0.0097
 AT.  15 O  X     0.0485   -0.0479    0.0265    0.0434   -0.0144   -0.0348
            Y     0.0009   -0.0010    0.0402    0.0764   -0.0595    0.0286
            Z    -0.0090    0.0138    0.0170   -0.0157   -0.0038    0.0097
 AT.  16 O  X    -0.0485   -0.0479    0.0265   -0.0434    0.0144   -0.0348
            Y    -0.0009   -0.0010    0.0402   -0.0764    0.0595    0.0286
            Z    -0.0090   -0.0138   -0.0170   -0.0157   -0.0038   -0.0097
 AT.  17 N  X    -0.0222    0.0179   -0.0307    0.0091    0.0083   -0.0339
            Y    -0.0096   -0.0048    0.0032   -0.0025   -0.0042    0.0002
            Z     0.0162   -0.0158   -0.0244    0.0067    0.0118   -0.0305
 AT.  18 N  X     0.0222    0.0179   -0.0307   -0.0091   -0.0083   -0.0339
            Y     0.0096   -0.0048    0.0032    0.0025    0.0042    0.0002
            Z     0.0162    0.0158    0.0244    0.0067    0.0118    0.0305
 AT.  19 N  X    -0.0222   -0.0179   -0.0307    0.0091   -0.0083    0.0339
            Y     0.0096   -0.0048   -0.0032    0.0025   -0.0042    0.0002
            Z    -0.0162   -0.0158    0.0244   -0.0067    0.0118   -0.0305
 AT.  20 N  X     0.0222   -0.0179   -0.0307   -0.0091    0.0083    0.0339
            Y    -0.0096   -0.0048   -0.0032   -0.0025    0.0042    0.0002
            Z    -0.0162    0.0158   -0.0244   -0.0067    0.0118    0.0305
 AT.  21 C  X    -0.0465    0.0333   -0.0237    0.0090   -0.0014   -0.0292
            Y    -0.0034   -0.0254    0.0244   -0.0032   -0.0026   -0.0103
            Z    -0.0201    0.0167   -0.0370    0.0211   -0.0021   -0.0107
 AT.  22 C  X     0.0465    0.0333   -0.0237   -0.0090    0.0014   -0.0292
            Y     0.0034   -0.0254    0.0244    0.0032    0.0026   -0.0103
            Z    -0.0201   -0.0167    0.0370    0.0211   -0.0021    0.0107
 AT.  23 C  X    -0.0465   -0.0333   -0.0237    0.0090    0.0014    0.0292
            Y     0.0034   -0.0254   -0.0244    0.0032   -0.0026   -0.0103
            Z     0.0201    0.0167    0.0370   -0.0211   -0.0021   -0.0107
 AT.  24 C  X     0.0465   -0.0333   -0.0237   -0.0090   -0.0014    0.0292
            Y    -0.0034   -0.0254   -0.0244   -0.0032    0.0026   -0.0103
            Z     0.0201   -0.0167   -0.0370   -0.0211   -0.0021    0.0107
 AT.  25 C  X    -0.0279    0.0187   -0.0087    0.0147    0.0015   -0.0406
            Y    -0.0194   -0.0015    0.0258    0.0073   -0.0147   -0.0023
            Z    -0.0073    0.0039   -0.0304    0.0203    0.0032   -0.0187
 AT.  26 C  X     0.0279    0.0187   -0.0087   -0.0147   -0.0015   -0.0406
            Y     0.0194   -0.0015    0.0258   -0.0073    0.0147   -0.0023
            Z    -0.0073   -0.0039    0.0304    0.0203    0.0032    0.0187
 AT.  27 C  X    -0.0279   -0.0187   -0.0087    0.0147   -0.0015    0.0406
            Y     0.0194   -0.0015   -0.0258   -0.0073   -0.0147   -0.0023
            Z     0.0073    0.0039    0.0304   -0.0203    0.0032   -0.0187
 AT.  28 C  X     0.0279   -0.0187   -0.0087   -0.0147    0.0015    0.0406
            Y    -0.0194   -0.0015   -0.0258    0.0073    0.0147   -0.0023
            Z     0.0073   -0.0039   -0.0304   -0.0203    0.0032    0.0187
 AT.  29 C  X    -0.0350    0.0153    0.0275    0.0217   -0.0086   -0.0494
            Y    -0.0172    0.0057    0.0142    0.0057   -0.0116    0.0060
            Z    -0.0118    0.0170   -0.0173    0.0243   -0.0018   -0.0103
 AT.  30 C  X     0.0350    0.0153    0.0275   -0.0217    0.0086   -0.0494
            Y     0.0172    0.0057    0.0142   -0.0057    0.0116    0.0060
            Z    -0.0118   -0.0170    0.0173    0.0243   -0.0018    0.0103
 AT.  31 C  X    -0.0350   -0.0153    0.0275    0.0217    0.0086    0.0494
            Y     0.0172    0.0057   -0.0142   -0.0057   -0.0116    0.0060
            Z     0.0118    0.0170    0.0173   -0.0243   -0.0018   -0.0103
 AT.  32 C  X     0.0350   -0.0153    0.0275   -0.0217   -0.0086    0.0494
            Y    -0.0172    0.0057   -0.0142    0.0057    0.0116    0.0060
            Z     0.0118   -0.0170   -0.0173   -0.0243   -0.0018    0.0103
 AT.  33 C  X    -0.0041    0.0139    0.0328    0.0160   -0.0085   -0.0144
            Y    -0.0170    0.0273   -0.0113   -0.0013   -0.0069    0.0222
            Z     0.0100    0.0150   -0.0123    0.0207   -0.0008    0.0132
 AT.  34 C  X     0.0041    0.0139    0.0328   -0.0160    0.0085   -0.0144
            Y     0.0170    0.0273   -0.0113    0.0013    0.0069    0.0222
            Z     0.0100   -0.0150    0.0123    0.0207   -0.0008   -0.0132
 AT.  35 C  X    -0.0041   -0.0139    0.0328    0.0160    0.0085    0.0144
            Y     0.0170    0.0273    0.0113    0.0013   -0.0069    0.0222
            Z    -0.0100    0.0150    0.0123   -0.0207   -0.0008    0.0132
 AT.  36 C  X     0.0041   -0.0139    0.0328   -0.0160   -0.0085    0.0144
            Y    -0.0170    0.0273    0.0113   -0.0013    0.0069    0.0222
            Z    -0.0100   -0.0150   -0.0123   -0.0207   -0.0008   -0.0132
 AT.  37 C  X     0.0204    0.0234    0.0250    0.0122   -0.0107    0.0250
            Y     0.0050    0.0270   -0.0092   -0.0038   -0.0027    0.0067
            Z    -0.0070    0.0091   -0.0076    0.0225    0.0002   -0.0049
 AT.  38 C  X    -0.0204    0.0234    0.0250   -0.0122    0.0107    0.0250
            Y    -0.0050    0.0270   -0.0092    0.0038    0.0027    0.0067
            Z    -0.0070   -0.0091    0.0076    0.0225    0.0002    0.0049
 AT.  39 C  X     0.0204   -0.0234    0.0250    0.0122    0.0107   -0.0250
            Y    -0.0050    0.0270    0.0092    0.0038   -0.0027    0.0067
            Z     0.0070    0.0091    0.0076   -0.0225    0.0002   -0.0049
 AT.  40 C  X    -0.0204   -0.0234    0.0250   -0.0122   -0.0107   -0.0250
            Y     0.0050    0.0270    0.0092   -0.0038    0.0027    0.0067
            Z     0.0070   -0.0091   -0.0076   -0.0225    0.0002    0.0049
 AT.  41 H  X     0.0622    0.0561   -0.0003    0.0317    0.0096    0.0311
            Y    -0.0008   -0.0134   -0.0209   -0.0375   -0.0153    0.0167
            Z     0.0051    0.0149   -0.0031    0.0281    0.0007    0.0129
 AT.  42 H  X    -0.0622    0.0561   -0.0003   -0.0317   -0.0096    0.0311
            Y     0.0008   -0.0134   -0.0209    0.0375    0.0153    0.0167
            Z     0.0051   -0.0149    0.0031    0.0281    0.0007   -0.0129
 AT.  43 H  X     0.0622   -0.0561   -0.0003    0.0317   -0.0096   -0.0311
            Y     0.0008   -0.0134    0.0209    0.0375   -0.0153    0.0167
            Z    -0.0051    0.0149    0.0031   -0.0281    0.0007    0.0129
 AT.  44 H  X    -0.0622   -0.0561   -0.0003   -0.0317    0.0096   -0.0311
            Y    -0.0008   -0.0134    0.0209   -0.0375    0.0153    0.0167
            Z    -0.0051   -0.0149   -0.0031   -0.0281    0.0007   -0.0129
 AT.  45 H  X    -0.0164    0.0274    0.0174    0.0207   -0.0027   -0.0018
            Y    -0.0289    0.0419   -0.0267    0.0040   -0.0004    0.0382
            Z     0.0231    0.0091   -0.0036    0.0210   -0.0059    0.0379
 AT.  46 H  X     0.0164    0.0274    0.0174   -0.0207    0.0027   -0.0018
            Y     0.0289    0.0419   -0.0267   -0.0040    0.0004    0.0382
            Z     0.0231   -0.0091    0.0036    0.0210   -0.0059   -0.0379
 AT.  47 H  X    -0.0164   -0.0274    0.0174    0.0207    0.0027    0.0018
            Y     0.0289    0.0419    0.0267   -0.0040   -0.0004    0.0382
            Z    -0.0231    0.0091    0.0036   -0.0210   -0.0059    0.0379
 AT.  48 H  X     0.0164   -0.0274    0.0174   -0.0207   -0.0027    0.0018
            Y    -0.0289    0.0419    0.0267    0.0040    0.0004    0.0382
            Z    -0.0231   -0.0091   -0.0036   -0.0210   -0.0059   -0.0379
 AT.  49 H  X    -0.0173    0.0125   -0.0064    0.0134    0.0041   -0.0420
            Y    -0.0310    0.0073    0.0453    0.0159   -0.0225   -0.0023
            Z    -0.0112    0.0050   -0.0433    0.0173    0.0045   -0.0170
 AT.  50 H  X     0.0173    0.0125   -0.0064   -0.0134   -0.0041   -0.0420
            Y     0.0310    0.0073    0.0453   -0.0159    0.0225   -0.0023
            Z    -0.0112   -0.0050    0.0433    0.0173    0.0045    0.0170
 AT.  51 H  X    -0.0173   -0.0125   -0.0064    0.0134   -0.0041    0.0420
            Y     0.0310    0.0073   -0.0453   -0.0159   -0.0225   -0.0023
            Z     0.0112    0.0050    0.0433   -0.0173    0.0045   -0.0170
 AT.  52 H  X     0.0173   -0.0125   -0.0064   -0.0134    0.0041    0.0420
            Y    -0.0310    0.0073   -0.0453    0.0159    0.0225   -0.0023
            Z     0.0112   -0.0050   -0.0433   -0.0173    0.0045    0.0170
 AT.  53 H  X    -0.0421    0.0137    0.0467    0.0254   -0.0159   -0.0562
            Y    -0.0330    0.0067    0.0356    0.0115   -0.0222   -0.0069
            Z    -0.0399    0.0285   -0.0224    0.0277   -0.0055   -0.0312
 AT.  54 H  X     0.0421    0.0137    0.0467   -0.0254    0.0159   -0.0562
            Y     0.0330    0.0067    0.0356   -0.0115    0.0222   -0.0069
            Z    -0.0399   -0.0285    0.0224    0.0277   -0.0055    0.0312
 AT.  55 H  X    -0.0421   -0.0137    0.0467    0.0254    0.0159    0.0562
            Y     0.0330    0.0067   -0.0356   -0.0115   -0.0222   -0.0069
            Z     0.0399    0.0285    0.0224   -0.0277   -0.0055   -0.0312
 AT.  56 H  X     0.0421   -0.0137    0.0467   -0.0254   -0.0159    0.0562
            Y    -0.0330    0.0067   -0.0356    0.0115    0.0222   -0.0069
            Z     0.0399   -0.0285   -0.0224   -0.0277   -0.0055    0.0312
 AT.  57 H  X    -0.0161    0.0157   -0.0450    0.0068    0.0132   -0.0207
            Y    -0.0004   -0.0166    0.0032   -0.0013   -0.0162   -0.0015
            Z     0.0383   -0.0399   -0.0353    0.0073   -0.0051   -0.0218
 AT.  58 H  X     0.0161    0.0157   -0.0450   -0.0068   -0.0132   -0.0207
            Y     0.0004   -0.0166    0.0032    0.0013    0.0162   -0.0015
            Z     0.0383    0.0399    0.0353    0.0073   -0.0051    0.0218
 AT.  59 H  X    -0.0161   -0.0157   -0.0450    0.0068   -0.0132    0.0207
            Y     0.0004   -0.0166   -0.0032    0.0013   -0.0162   -0.0015
            Z    -0.0383   -0.0399    0.0353   -0.0073   -0.0051   -0.0218
 AT.  60 H  X     0.0161   -0.0157   -0.0450   -0.0068    0.0132    0.0207
            Y    -0.0004   -0.0166   -0.0032   -0.0013    0.0162   -0.0015
            Z    -0.0383    0.0399   -0.0353   -0.0073   -0.0051    0.0218
 AT.  61 H  X    -0.0195    0.0232   -0.0231   -0.0088    0.0320   -0.0466
            Y    -0.0270    0.0165    0.0010   -0.0084    0.0136   -0.0017
            Z     0.0254   -0.0243   -0.0203    0.0026    0.0149   -0.0357
 AT.  62 H  X     0.0195    0.0232   -0.0231    0.0088   -0.0320   -0.0466
            Y     0.0270    0.0165    0.0010    0.0084   -0.0136   -0.0017
            Z     0.0254    0.0243    0.0203    0.0026    0.0149    0.0357
 AT.  63 H  X    -0.0195   -0.0232   -0.0231   -0.0088   -0.0320    0.0466
            Y     0.0270    0.0165   -0.0010    0.0084    0.0136   -0.0017
            Z    -0.0254   -0.0243    0.0203   -0.0026    0.0149   -0.0357
 AT.  64 H  X     0.0195   -0.0232   -0.0231    0.0088    0.0320    0.0466
            Y    -0.0270    0.0165   -0.0010   -0.0084   -0.0136   -0.0017
            Z    -0.0254    0.0243   -0.0203   -0.0026    0.0149    0.0357
 AT.  65 H  X    -0.0616    0.0164    0.0332    0.0279   -0.0146   -0.0785
            Y     0.0021   -0.0034   -0.0031    0.0012   -0.0030    0.0183
            Z    -0.0018    0.0208   -0.0134    0.0213   -0.0018    0.0059
 AT.  66 H  X     0.0616    0.0164    0.0332   -0.0279    0.0146   -0.0785
            Y    -0.0021   -0.0034   -0.0031   -0.0012    0.0030    0.0183
            Z    -0.0018   -0.0208    0.0134    0.0213   -0.0018   -0.0059
 AT.  67 H  X    -0.0616   -0.0164    0.0332    0.0279    0.0146    0.0785
            Y    -0.0021   -0.0034    0.0031   -0.0012   -0.0030    0.0183
            Z     0.0018    0.0208    0.0134   -0.0213   -0.0018    0.0059
 AT.  68 H  X     0.0616   -0.0164    0.0332   -0.0279   -0.0146    0.0785
            Y     0.0021   -0.0034    0.0031    0.0012    0.0030    0.0183
            Z     0.0018   -0.0208   -0.0134   -0.0213   -0.0018   -0.0059
 AT.  69 H  X     0.0110   -0.0010    0.0533    0.0126   -0.0120   -0.0330
            Y    -0.0226    0.0360   -0.0227    0.0001   -0.0042    0.0329
            Z     0.0306    0.0238   -0.0196    0.0122    0.0004    0.0263
 AT.  70 H  X    -0.0110   -0.0010    0.0533   -0.0126    0.0120   -0.0330
            Y     0.0226    0.0360   -0.0227   -0.0001    0.0042    0.0329
            Z     0.0306   -0.0238    0.0196    0.0122    0.0004   -0.0263
 AT.  71 H  X     0.0110    0.0010    0.0533    0.0126    0.0120    0.0330
            Y     0.0226    0.0360    0.0227   -0.0001   -0.0042    0.0329
            Z    -0.0306    0.0238    0.0196   -0.0122    0.0004    0.0263
 AT.  72 H  X    -0.0110    0.0010    0.0533   -0.0126   -0.0120    0.0330
            Y    -0.0226    0.0360    0.0227    0.0001    0.0042    0.0329
            Z    -0.0306   -0.0238   -0.0196   -0.0122    0.0004   -0.0263
 AT.  73 H  X    -0.0223    0.0136   -0.0319    0.0203   -0.0084   -0.0276
            Y     0.0091   -0.0184   -0.0123   -0.0114   -0.0003    0.0040
            Z     0.0036   -0.0001   -0.0139   -0.0025    0.0301   -0.0398
 AT.  74 H  X     0.0223    0.0136   -0.0319   -0.0203    0.0084   -0.0276
            Y    -0.0091   -0.0184   -0.0123    0.0114    0.0003    0.0040
            Z     0.0036    0.0001    0.0139   -0.0025    0.0301    0.0398
 AT.  75 H  X    -0.0223   -0.0136   -0.0319    0.0203    0.0084    0.0276
            Y    -0.0091   -0.0184    0.0123    0.0114   -0.0003    0.0040
            Z    -0.0036   -0.0001    0.0139    0.0025    0.0301   -0.0398
 AT.  76 H  X     0.0223   -0.0136   -0.0319   -0.0203   -0.0084    0.0276
            Y     0.0091   -0.0184    0.0123   -0.0114    0.0003    0.0040
            Z    -0.0036    0.0001   -0.0139    0.0025    0.0301    0.0398

 FREQ(CM**-1)    112.66    116.23    121.53    122.64    126.02    127.65

 AT.   1 O  X     0.0253   -0.0079    0.0078    0.0048   -0.0217   -0.0265
            Y     0.0832    0.0182    0.0476   -0.0039   -0.0227   -0.0427
            Z    -0.0134   -0.0064   -0.0130   -0.0266    0.0258    0.0034
 AT.   2 O  X     0.0253   -0.0079   -0.0078    0.0048    0.0217   -0.0265
            Y     0.0832    0.0182   -0.0476   -0.0039    0.0227   -0.0427
            Z     0.0134    0.0064   -0.0130    0.0266    0.0258   -0.0034
 AT.   3 O  X     0.0253    0.0079   -0.0078    0.0048   -0.0217    0.0265
            Y    -0.0832    0.0182    0.0476    0.0039    0.0227   -0.0427
            Z     0.0134   -0.0064   -0.0130    0.0266   -0.0258    0.0034
 AT.   4 O  X     0.0253    0.0079    0.0078    0.0048    0.0217    0.0265
            Y    -0.0832    0.0182   -0.0476    0.0039   -0.0227   -0.0427
            Z    -0.0134    0.0064   -0.0130   -0.0266   -0.0258   -0.0034
 AT.   5 O  X     0.0027   -0.0032   -0.0003   -0.0055   -0.0067   -0.0201
            Y    -0.0461    0.0091   -0.0659   -0.0566    0.0599    0.0369
            Z     0.0309   -0.0135    0.0058   -0.0048   -0.0022   -0.0096
 AT.   6 O  X     0.0027   -0.0032    0.0003   -0.0055    0.0067   -0.0201
            Y    -0.0461    0.0091    0.0659   -0.0566   -0.0599    0.0369
            Z    -0.0309    0.0135    0.0058    0.0048   -0.0022    0.0096
 AT.   7 O  X     0.0027    0.0032    0.0003   -0.0055   -0.0067    0.0201
            Y     0.0461    0.0091   -0.0659    0.0566   -0.0599    0.0369
            Z    -0.0309   -0.0135    0.0058    0.0048    0.0022   -0.0096
 AT.   8 O  X     0.0027    0.0032   -0.0003   -0.0055    0.0067    0.0201
            Y     0.0461    0.0091    0.0659    0.0566    0.0599    0.0369
            Z     0.0309    0.0135    0.0058   -0.0048    0.0022    0.0096
 AT.   9 O  X    -0.0282   -0.0269    0.0157   -0.0105    0.0024   -0.0240
            Y     0.0034    0.0547   -0.0601    0.0383   -0.0308    0.0549
            Z    -0.0115   -0.0234   -0.0009    0.0409    0.0196    0.0101
 AT.  10 O  X    -0.0282   -0.0269   -0.0157   -0.0105   -0.0024   -0.0240
            Y     0.0034    0.0547    0.0601    0.0383    0.0308    0.0549
            Z     0.0115    0.0234   -0.0009   -0.0409    0.0196   -0.0101
 AT.  11 O  X    -0.0282    0.0269   -0.0157   -0.0105    0.0024    0.0240
            Y    -0.0034    0.0547   -0.0601   -0.0383    0.0308    0.0549
            Z     0.0115   -0.0234   -0.0009   -0.0409   -0.0196    0.0101
 AT.  12 O  X    -0.0282    0.0269    0.0157   -0.0105   -0.0024    0.0240
            Y    -0.0034    0.0547    0.0601   -0.0383   -0.0308    0.0549
            Z    -0.0115    0.0234   -0.0009    0.0409   -0.0196   -0.0101
 AT.  13 O  X    -0.0275    0.0366   -0.0306   -0.0146   -0.0096   -0.0084
            Y     0.0005   -0.0800    0.0530    0.0283   -0.0133    0.0163
            Z    -0.0139   -0.0210    0.0089    0.0236    0.0125    0.0068
 AT.  14 O  X    -0.0275    0.0366    0.0306   -0.0146    0.0096   -0.0084
            Y     0.0005   -0.0800   -0.0530    0.0283    0.0133    0.0163
            Z     0.0139    0.0210    0.0089   -0.0236    0.0125   -0.0068
 AT.  15 O  X    -0.0275   -0.0366    0.0306   -0.0146   -0.0096    0.0084
            Y    -0.0005   -0.0800    0.0530   -0.0283    0.0133    0.0163
            Z     0.0139   -0.0210    0.0089   -0.0236   -0.0125    0.0068
 AT.  16 O  X    -0.0275   -0.0366   -0.0306   -0.0146    0.0096    0.0084
            Y    -0.0005   -0.0800   -0.0530   -0.0283   -0.0133    0.0163
            Z    -0.0139    0.0210    0.0089    0.0236   -0.0125   -0.0068
 AT.  17 N  X     0.0187   -0.0040   -0.0013    0.0049   -0.0451   -0.0366
            Y     0.0008    0.0098   -0.0054   -0.0173   -0.0107   -0.0224
            Z     0.0277   -0.0041   -0.0067   -0.0307    0.0007    0.0016
 AT.  18 N  X     0.0187   -0.0040    0.0013    0.0049    0.0451   -0.0366
            Y     0.0008    0.0098    0.0054   -0.0173    0.0107   -0.0224
            Z    -0.0277    0.0041   -0.0067    0.0307    0.0007   -0.0016
 AT.  19 N  X     0.0187    0.0040    0.0013    0.0049   -0.0451    0.0366
            Y    -0.0008    0.0098   -0.0054    0.0173    0.0107   -0.0224
            Z    -0.0277   -0.0041   -0.0067    0.0307   -0.0007    0.0016
 AT.  20 N  X     0.0187    0.0040   -0.0013    0.0049    0.0451    0.0366
            Y    -0.0008    0.0098    0.0054    0.0173   -0.0107   -0.0224
            Z     0.0277    0.0041   -0.0067   -0.0307   -0.0007   -0.0016
 AT.  21 C  X     0.0164   -0.0090   -0.0001    0.0014   -0.0154   -0.0208
            Y     0.0133    0.0091   -0.0104   -0.0299    0.0201    0.0001
            Z     0.0133   -0.0087   -0.0015   -0.0138    0.0101   -0.0050
 AT.  22 C  X     0.0164   -0.0090    0.0001    0.0014    0.0154   -0.0208
            Y     0.0133    0.0091    0.0104   -0.0299   -0.0201    0.0001
            Z    -0.0133    0.0087   -0.0015    0.0138    0.0101    0.0050
 AT.  23 C  X     0.0164    0.0090    0.0001    0.0014   -0.0154    0.0208
            Y    -0.0133    0.0091   -0.0104    0.0299   -0.0201    0.0001
            Z    -0.0133   -0.0087   -0.0015    0.0138   -0.0101   -0.0050
 AT.  24 C  X     0.0164    0.0090   -0.0001    0.0014    0.0154    0.0208
            Y    -0.0133    0.0091    0.0104    0.0299    0.0201    0.0001
            Z     0.0133    0.0087   -0.0015   -0.0138   -0.0101    0.0050
 AT.  25 C  X     0.0166   -0.0148   -0.0048    0.0089   -0.0230   -0.0146
            Y    -0.0039   -0.0020   -0.0090   -0.0114    0.0140    0.0002
            Z     0.0182   -0.0108   -0.0016   -0.0124    0.0076   -0.0018
 AT.  26 C  X     0.0166   -0.0148    0.0048    0.0089    0.0230   -0.0146
            Y    -0.0039   -0.0020    0.0090   -0.0114   -0.0140    0.0002
            Z    -0.0182    0.0108   -0.0016    0.0124    0.0076    0.0018
 AT.  27 C  X     0.0166    0.0148    0.0048    0.0089   -0.0230    0.0146
            Y     0.0039   -0.0020   -0.0090    0.0114   -0.0140    0.0002
            Z    -0.0182   -0.0108   -0.0016    0.0124   -0.0076   -0.0018
 AT.  28 C  X     0.0166    0.0148   -0.0048    0.0089    0.0230    0.0146
            Y     0.0039   -0.0020    0.0090    0.0114    0.0140    0.0002
            Z     0.0182    0.0108   -0.0016   -0.0124   -0.0076    0.0018
 AT.  29 C  X     0.0101   -0.0284   -0.0136    0.0151    0.0178    0.0266
            Y    -0.0090   -0.0014   -0.0038    0.0003   -0.0039   -0.0123
            Z    -0.0045   -0.0261    0.0022    0.0271    0.0101    0.0135
 AT.  30 C  X     0.0101   -0.0284    0.0136    0.0151   -0.0178    0.0266
            Y    -0.0090   -0.0014    0.0038    0.0003    0.0039   -0.0123
            Z     0.0045    0.0261    0.0022   -0.0271    0.0101   -0.0135
 AT.  31 C  X     0.0101    0.0284    0.0136    0.0151    0.0178   -0.0266
            Y     0.0090   -0.0014   -0.0038   -0.0003    0.0039   -0.0123
            Z     0.0045   -0.0261    0.0022   -0.0271   -0.0101    0.0135
 AT.  32 C  X     0.0101    0.0284   -0.0136    0.0151   -0.0178   -0.0266
            Y     0.0090   -0.0014    0.0038   -0.0003   -0.0039   -0.0123
            Z    -0.0045    0.0261    0.0022    0.0271   -0.0101   -0.0135
 AT.  33 C  X    -0.0084   -0.0128   -0.0128    0.0056    0.0156    0.0149
            Y    -0.0217   -0.0047    0.0051    0.0295   -0.0445   -0.0312
            Z    -0.0178   -0.0148    0.0031    0.0223    0.0101    0.0055
 AT.  34 C  X    -0.0084   -0.0128    0.0128    0.0056   -0.0156    0.0149
            Y    -0.0217   -0.0047   -0.0051    0.0295    0.0445   -0.0312
            Z     0.0178    0.0148    0.0031   -0.0223    0.0101   -0.0055
 AT.  35 C  X    -0.0084    0.0128    0.0128    0.0056    0.0156   -0.0149
            Y     0.0217   -0.0047    0.0051   -0.0295    0.0445   -0.0312
            Z     0.0178   -0.0148    0.0031   -0.0223   -0.0101    0.0055
 AT.  36 C  X    -0.0084    0.0128   -0.0128    0.0056   -0.0156   -0.0149
            Y     0.0217   -0.0047   -0.0051   -0.0295   -0.0445   -0.0312
            Z    -0.0178    0.0148    0.0031    0.0223   -0.0101   -0.0055
 AT.  37 C  X    -0.0242    0.0008   -0.0086   -0.0072    0.0007   -0.0083
            Y    -0.0036   -0.0091   -0.0038    0.0328   -0.0268    0.0201
            Z    -0.0136   -0.0204    0.0021    0.0300    0.0150    0.0082
 AT.  38 C  X    -0.0242    0.0008    0.0086   -0.0072   -0.0007   -0.0083
            Y    -0.0036   -0.0091    0.0038    0.0328    0.0268    0.0201
            Z     0.0136    0.0204    0.0021   -0.0300    0.0150   -0.0082
 AT.  39 C  X    -0.0242   -0.0008    0.0086   -0.0072    0.0007    0.0083
            Y     0.0036   -0.0091   -0.0038   -0.0328    0.0268    0.0201
            Z     0.0136   -0.0204    0.0021   -0.0300   -0.0150    0.0082
 AT.  40 C  X    -0.0242   -0.0008   -0.0086   -0.0072   -0.0007    0.0083
            Y     0.0036   -0.0091    0.0038   -0.0328   -0.0268    0.0201
            Z    -0.0136    0.0204    0.0021    0.0300   -0.0150   -0.0082
 AT.  41 H  X    -0.0189    0.0235   -0.0221   -0.0111   -0.0073   -0.0132
            Y    -0.0090   -0.0366    0.0484   -0.0053   -0.0311    0.0283
            Z    -0.0195   -0.0146    0.0009    0.0238    0.0131    0.0115
 AT.  42 H  X    -0.0189    0.0235    0.0221   -0.0111    0.0073   -0.0132
            Y    -0.0090   -0.0366   -0.0484   -0.0053    0.0311    0.0283
            Z     0.0195    0.0146    0.0009   -0.0238    0.0131   -0.0115
 AT.  43 H  X    -0.0189   -0.0235    0.0221   -0.0111   -0.0073    0.0132
            Y     0.0090   -0.0366    0.0484    0.0053    0.0311    0.0283
            Z     0.0195   -0.0146    0.0009   -0.0238   -0.0131    0.0115
 AT.  44 H  X    -0.0189   -0.0235   -0.0221   -0.0111    0.0073    0.0132
            Y     0.0090   -0.0366   -0.0484    0.0053   -0.0311    0.0283
            Z    -0.0195    0.0146    0.0009    0.0238   -0.0131   -0.0115
 AT.  45 H  X    -0.0211   -0.0075   -0.0054    0.0176   -0.0207   -0.0236
            Y    -0.0370    0.0028    0.0129    0.0408   -0.0837   -0.0748
            Z    -0.0323   -0.0056    0.0068    0.0067    0.0122   -0.0155
 AT.  46 H  X    -0.0211   -0.0075    0.0054    0.0176    0.0207   -0.0236
            Y    -0.0370    0.0028   -0.0129    0.0408    0.0837   -0.0748
            Z     0.0323    0.0056    0.0068   -0.0067    0.0122    0.0155
 AT.  47 H  X    -0.0211    0.0075    0.0054    0.0176   -0.0207    0.0236
            Y     0.0370    0.0028    0.0129   -0.0408    0.0837   -0.0748
            Z     0.0323   -0.0056    0.0068   -0.0067   -0.0122   -0.0155
 AT.  48 H  X    -0.0211    0.0075   -0.0054    0.0176    0.0207    0.0236
            Y     0.0370    0.0028   -0.0129   -0.0408   -0.0837   -0.0748
            Z    -0.0323    0.0056    0.0068    0.0067   -0.0122    0.0155
 AT.  49 H  X     0.0157   -0.0162   -0.0038    0.0121   -0.0328   -0.0170
            Y    -0.0154   -0.0158   -0.0090    0.0094    0.0349    0.0228
            Z     0.0255   -0.0026   -0.0018   -0.0276    0.0058   -0.0119
 AT.  50 H  X     0.0157   -0.0162    0.0038    0.0121    0.0328   -0.0170
            Y    -0.0154   -0.0158    0.0090    0.0094   -0.0349    0.0228
            Z    -0.0255    0.0026   -0.0018    0.0276    0.0058    0.0119
 AT.  51 H  X     0.0157    0.0162    0.0038    0.0121   -0.0328    0.0170
            Y     0.0154   -0.0158   -0.0090   -0.0094   -0.0349    0.0228
            Z    -0.0255   -0.0026   -0.0018    0.0276   -0.0058   -0.0119
 AT.  52 H  X     0.0157    0.0162   -0.0038    0.0121    0.0328    0.0170
            Y     0.0154   -0.0158    0.0090   -0.0094    0.0349    0.0228
            Z     0.0255    0.0026   -0.0018   -0.0276   -0.0058    0.0119
 AT.  53 H  X     0.0070   -0.0375   -0.0182    0.0188    0.0429    0.0510
            Y    -0.0109   -0.0186   -0.0081    0.0101    0.0264    0.0213
            Z     0.0029   -0.0472    0.0057    0.0498    0.0088    0.0293
 AT.  54 H  X     0.0070   -0.0375    0.0182    0.0188   -0.0429    0.0510
            Y    -0.0109   -0.0186    0.0081    0.0101   -0.0264    0.0213
            Z    -0.0029    0.0472    0.0057   -0.0498    0.0088   -0.0293
 AT.  55 H  X     0.0070    0.0375    0.0182    0.0188    0.0429   -0.0510
            Y     0.0109   -0.0186   -0.0081   -0.0101   -0.0264    0.0213
            Z    -0.0029   -0.0472    0.0057   -0.0498   -0.0088    0.0293
 AT.  56 H  X     0.0070    0.0375   -0.0182    0.0188   -0.0429   -0.0510
            Y     0.0109   -0.0186    0.0081   -0.0101    0.0264    0.0213
            Z     0.0029    0.0472    0.0057    0.0498   -0.0088   -0.0293
 AT.  57 H  X     0.0232    0.0024    0.0059    0.0054   -0.0556   -0.0477
            Y    -0.0043    0.0077   -0.0074   -0.0181   -0.0144   -0.0266
            Z     0.0215   -0.0018   -0.0053   -0.0309   -0.0082   -0.0108
 AT.  58 H  X     0.0232    0.0024   -0.0059    0.0054    0.0556   -0.0477
            Y    -0.0043    0.0077    0.0074   -0.0181    0.0144   -0.0266
            Z    -0.0215    0.0018   -0.0053    0.0309   -0.0082    0.0108
 AT.  59 H  X     0.0232   -0.0024   -0.0059    0.0054   -0.0556    0.0477
            Y     0.0043    0.0077   -0.0074    0.0181    0.0144   -0.0266
            Z    -0.0215   -0.0018   -0.0053    0.0309    0.0082   -0.0108
 AT.  60 H  X     0.0232   -0.0024    0.0059    0.0054    0.0556    0.0477
            Y     0.0043    0.0077    0.0074    0.0181   -0.0144   -0.0266
            Z     0.0215    0.0018   -0.0053   -0.0309    0.0082    0.0108
 AT.  61 H  X     0.0228    0.0060   -0.0055   -0.0042   -0.0449   -0.0234
            Y     0.0022    0.0167   -0.0098   -0.0137   -0.0034   -0.0109
            Z     0.0281   -0.0018   -0.0068   -0.0356   -0.0009    0.0030
 AT.  62 H  X     0.0228    0.0060    0.0055   -0.0042    0.0449   -0.0234
            Y     0.0022    0.0167    0.0098   -0.0137    0.0034   -0.0109
            Z    -0.0281    0.0018   -0.0068    0.0356   -0.0009   -0.0030
 AT.  63 H  X     0.0228   -0.0060    0.0055   -0.0042   -0.0449    0.0234
            Y    -0.0022    0.0167   -0.0098    0.0137    0.0034   -0.0109
            Z    -0.0281   -0.0018   -0.0068    0.0356    0.0009    0.0030
 AT.  64 H  X     0.0228   -0.0060   -0.0055   -0.0042    0.0449    0.0234
            Y    -0.0022    0.0167    0.0098    0.0137   -0.0034   -0.0109
            Z     0.0281    0.0018   -0.0068   -0.0356    0.0009   -0.0030
 AT.  65 H  X     0.0223   -0.0456   -0.0162    0.0218    0.0333    0.0487
            Y    -0.0009    0.0200   -0.0012   -0.0300   -0.0276   -0.0496
            Z    -0.0176   -0.0237    0.0028    0.0372    0.0105    0.0159
 AT.  66 H  X     0.0223   -0.0456    0.0162    0.0218   -0.0333    0.0487
            Y    -0.0009    0.0200    0.0012   -0.0300    0.0276   -0.0496
            Z     0.0176    0.0237    0.0028   -0.0372    0.0105   -0.0159
 AT.  67 H  X     0.0223    0.0456    0.0162    0.0218    0.0333   -0.0487
            Y     0.0009    0.0200   -0.0012    0.0300    0.0276   -0.0496
            Z     0.0176   -0.0237    0.0028   -0.0372   -0.0105    0.0159
 AT.  68 H  X     0.0223    0.0456   -0.0162    0.0218   -0.0333   -0.0487
            Y     0.0009    0.0200    0.0012    0.0300   -0.0276   -0.0496
            Z    -0.0176    0.0237    0.0028    0.0372   -0.0105   -0.0159
 AT.  69 H  X     0.0104   -0.0154   -0.0260   -0.0104    0.0644    0.0672
            Y    -0.0317   -0.0026    0.0117    0.0377   -0.0702   -0.0568
            Z    -0.0203   -0.0143    0.0030    0.0276    0.0042    0.0178
 AT.  70 H  X     0.0104   -0.0154    0.0260   -0.0104   -0.0644    0.0672
            Y    -0.0317   -0.0026   -0.0117    0.0377    0.0702   -0.0568
            Z     0.0203    0.0143    0.0030   -0.0276    0.0042   -0.0178
 AT.  71 H  X     0.0104    0.0154    0.0260   -0.0104    0.0644   -0.0672
            Y     0.0317   -0.0026    0.0117   -0.0377    0.0702   -0.0568
            Z     0.0203   -0.0143    0.0030   -0.0276   -0.0042    0.0178
 AT.  72 H  X     0.0104    0.0154   -0.0260   -0.0104   -0.0644   -0.0672
            Y     0.0317   -0.0026   -0.0117   -0.0377   -0.0702   -0.0568
            Z    -0.0203    0.0143    0.0030    0.0276   -0.0042   -0.0178
 AT.  73 H  X     0.0115   -0.0109   -0.0025    0.0109   -0.0400   -0.0378
            Y     0.0039    0.0210   -0.0058   -0.0280   -0.0320   -0.0403
            Z     0.0326   -0.0013   -0.0069   -0.0324    0.0080    0.0154
 AT.  74 H  X     0.0115   -0.0109    0.0025    0.0109    0.0400   -0.0378
            Y     0.0039    0.0210    0.0058   -0.0280    0.0320   -0.0403
            Z    -0.0326    0.0013   -0.0069    0.0324    0.0080   -0.0154
 AT.  75 H  X     0.0115    0.0109    0.0025    0.0109   -0.0400    0.0378
            Y    -0.0039    0.0210   -0.0058    0.0280    0.0320   -0.0403
            Z    -0.0326   -0.0013   -0.0069    0.0324   -0.0080    0.0154
 AT.  76 H  X     0.0115    0.0109   -0.0025    0.0109    0.0400    0.0378
            Y    -0.0039    0.0210    0.0058    0.0280   -0.0320   -0.0403
            Z     0.0326    0.0013   -0.0069   -0.0324   -0.0080   -0.0154

 FREQ(CM**-1)    136.70    137.12    140.34    143.55    144.16    153.06

 AT.   1 O  X    -0.0059    0.0032   -0.0116    0.0023    0.0100   -0.0148
            Y     0.0321   -0.0166    0.0126    0.0114   -0.0183   -0.0612
            Z     0.0039   -0.0092    0.0032   -0.0206    0.0615   -0.0102
 AT.   2 O  X     0.0059    0.0032    0.0116    0.0023    0.0100    0.0148
            Y    -0.0321   -0.0166   -0.0126    0.0114   -0.0183    0.0612
            Z     0.0039    0.0092    0.0032    0.0206   -0.0615   -0.0102
 AT.   3 O  X    -0.0059    0.0032    0.0116    0.0023   -0.0100   -0.0148
            Y    -0.0321    0.0166    0.0126   -0.0114   -0.0183    0.0612
            Z    -0.0039    0.0092    0.0032    0.0206    0.0615    0.0102
 AT.   4 O  X     0.0059    0.0032   -0.0116    0.0023   -0.0100    0.0148
            Y     0.0321    0.0166   -0.0126   -0.0114   -0.0183   -0.0612
            Z    -0.0039   -0.0092    0.0032   -0.0206   -0.0615    0.0102
 AT.   5 O  X    -0.0069   -0.0082   -0.0019   -0.0069    0.0320   -0.0100
            Y     0.0128    0.0314    0.0080    0.0436    0.0472    0.0197
            Z     0.0079    0.0107   -0.0116   -0.0034    0.0145   -0.0211
 AT.   6 O  X     0.0069   -0.0082    0.0019   -0.0069    0.0320    0.0100
            Y    -0.0128    0.0314   -0.0080    0.0436    0.0472   -0.0197
            Z     0.0079   -0.0107   -0.0116    0.0034   -0.0145   -0.0211
 AT.   7 O  X    -0.0069   -0.0082    0.0019   -0.0069   -0.0320   -0.0100
            Y    -0.0128   -0.0314    0.0080   -0.0436    0.0472   -0.0197
            Z    -0.0079   -0.0107   -0.0116    0.0034    0.0145    0.0211
 AT.   8 O  X     0.0069   -0.0082   -0.0019   -0.0069   -0.0320    0.0100
            Y     0.0128   -0.0314   -0.0080   -0.0436    0.0472    0.0197
            Z    -0.0079    0.0107   -0.0116   -0.0034   -0.0145    0.0211
 AT.   9 O  X    -0.0042   -0.0117   -0.0351   -0.0016   -0.0108    0.0163
            Y     0.0433   -0.0439    0.0283    0.0284   -0.0244    0.0079
            Z     0.0197    0.0422    0.0110   -0.0200   -0.0193    0.0118
 AT.  10 O  X     0.0042   -0.0117    0.0351   -0.0016   -0.0108   -0.0163
            Y    -0.0433   -0.0439   -0.0283    0.0284   -0.0244   -0.0079
            Z     0.0197   -0.0422    0.0110    0.0200    0.0193    0.0118
 AT.  11 O  X    -0.0042   -0.0117    0.0351   -0.0016    0.0108    0.0163
            Y    -0.0433    0.0439    0.0283   -0.0284   -0.0244   -0.0079
            Z    -0.0197   -0.0422    0.0110    0.0200   -0.0193   -0.0118
 AT.  12 O  X     0.0042   -0.0117   -0.0351   -0.0016    0.0108   -0.0163
            Y     0.0433    0.0439   -0.0283   -0.0284   -0.0244    0.0079
            Z    -0.0197    0.0422    0.0110   -0.0200    0.0193   -0.0118
 AT.  13 O  X    -0.0095   -0.0505   -0.0425   -0.0100   -0.0135    0.0087
            Y     0.0633   -0.0061    0.0345    0.0549   -0.0015    0.0002
            Z     0.0276   -0.0032   -0.0002   -0.0118   -0.0090   -0.0107
 AT.  14 O  X     0.0095   -0.0505    0.0425   -0.0100   -0.0135   -0.0087
            Y    -0.0633   -0.0061   -0.0345    0.0549   -0.0015   -0.0002
            Z     0.0276    0.0032   -0.0002    0.0118    0.0090   -0.0107
 AT.  15 O  X    -0.0095   -0.0505    0.0425   -0.0100    0.0135    0.0087
            Y    -0.0633    0.0061    0.0345   -0.0549   -0.0015   -0.0002
            Z    -0.0276    0.0032   -0.0002    0.0118   -0.0090    0.0107
 AT.  16 O  X     0.0095   -0.0505   -0.0425   -0.0100    0.0135   -0.0087
            Y     0.0633    0.0061   -0.0345   -0.0549   -0.0015    0.0002
            Z    -0.0276   -0.0032   -0.0002   -0.0118    0.0090    0.0107
 AT.  17 N  X    -0.0135    0.0056   -0.0352    0.0185   -0.0071   -0.0070
            Y     0.0135    0.0067   -0.0161    0.0271    0.0135   -0.0031
            Z    -0.0018   -0.0057    0.0055   -0.0029    0.0021   -0.0332
 AT.  18 N  X     0.0135    0.0056    0.0352    0.0185   -0.0071    0.0070
            Y    -0.0135    0.0067    0.0161    0.0271    0.0135    0.0031
            Z    -0.0018    0.0057    0.0055    0.0029   -0.0021   -0.0332
 AT.  19 N  X    -0.0135    0.0056    0.0352    0.0185    0.0071   -0.0070
            Y    -0.0135   -0.0067   -0.0161   -0.0271    0.0135    0.0031
            Z     0.0018    0.0057    0.0055    0.0029    0.0021    0.0332
 AT.  20 N  X     0.0135    0.0056   -0.0352    0.0185    0.0071    0.0070
            Y     0.0135   -0.0067    0.0161   -0.0271    0.0135   -0.0031
            Z     0.0018   -0.0057    0.0055   -0.0029   -0.0021    0.0332
 AT.  21 C  X    -0.0063    0.0082   -0.0128    0.0051    0.0148   -0.0083
            Y     0.0225    0.0143    0.0133    0.0244    0.0173   -0.0107
            Z     0.0073    0.0006   -0.0055   -0.0096    0.0324   -0.0197
 AT.  22 C  X     0.0063    0.0082    0.0128    0.0051    0.0148    0.0083
            Y    -0.0225    0.0143   -0.0133    0.0244    0.0173    0.0107
            Z     0.0073   -0.0006   -0.0055    0.0096   -0.0324   -0.0197
 AT.  23 C  X    -0.0063    0.0082    0.0128    0.0051   -0.0148   -0.0083
            Y    -0.0225   -0.0143    0.0133   -0.0244    0.0173    0.0107
            Z    -0.0073   -0.0006   -0.0055    0.0096    0.0324    0.0197
 AT.  24 C  X     0.0063    0.0082   -0.0128    0.0051   -0.0148    0.0083
            Y     0.0225   -0.0143   -0.0133   -0.0244    0.0173   -0.0107
            Z    -0.0073    0.0006   -0.0055   -0.0096   -0.0324    0.0197
 AT.  25 C  X    -0.0068    0.0214   -0.0129    0.0117   -0.0114    0.0025
            Y     0.0240    0.0260    0.0073    0.0201    0.0123    0.0112
            Z     0.0066    0.0046   -0.0034   -0.0068    0.0177   -0.0228
 AT.  26 C  X     0.0068    0.0214    0.0129    0.0117   -0.0114   -0.0025
            Y    -0.0240    0.0260   -0.0073    0.0201    0.0123   -0.0112
            Z     0.0066   -0.0046   -0.0034    0.0068   -0.0177   -0.0228
 AT.  27 C  X    -0.0068    0.0214    0.0129    0.0117    0.0114    0.0025
            Y    -0.0240   -0.0260    0.0073   -0.0201    0.0123   -0.0112
            Z    -0.0066   -0.0046   -0.0034    0.0068    0.0177    0.0228
 AT.  28 C  X     0.0068    0.0214   -0.0129    0.0117    0.0114   -0.0025
            Y     0.0240   -0.0260   -0.0073   -0.0201    0.0123    0.0112
            Z    -0.0066    0.0046   -0.0034   -0.0068   -0.0177    0.0228
 AT.  29 C  X     0.0089    0.0490    0.0320   -0.0032   -0.0161    0.0169
            Y     0.0220    0.0170   -0.0102    0.0244    0.0023    0.0166
            Z     0.0230    0.0158    0.0057   -0.0122   -0.0117    0.0054
 AT.  30 C  X    -0.0089    0.0490   -0.0320   -0.0032   -0.0161   -0.0169
            Y    -0.0220    0.0170    0.0102    0.0244    0.0023   -0.0166
            Z     0.0230   -0.0158    0.0057    0.0122    0.0117    0.0054
 AT.  31 C  X     0.0089    0.0490   -0.0320   -0.0032    0.0161    0.0169
            Y    -0.0220   -0.0170   -0.0102   -0.0244    0.0023   -0.0166
            Z    -0.0230   -0.0158    0.0057    0.0122   -0.0117   -0.0054
 AT.  32 C  X    -0.0089    0.0490    0.0320   -0.0032    0.0161   -0.0169
            Y     0.0220   -0.0170    0.0102   -0.0244    0.0023    0.0166
            Z    -0.0230    0.0158    0.0057   -0.0122    0.0117   -0.0054
 AT.  33 C  X     0.0061    0.0143    0.0102   -0.0077   -0.0160    0.0080
            Y     0.0171   -0.0019   -0.0439    0.0380   -0.0246    0.0521
            Z     0.0230   -0.0078   -0.0079   -0.0153   -0.0124   -0.0037
 AT.  34 C  X    -0.0061    0.0143   -0.0102   -0.0077   -0.0160   -0.0080
            Y    -0.0171   -0.0019    0.0439    0.0380   -0.0246   -0.0521
            Z     0.0230    0.0078   -0.0079    0.0153    0.0124   -0.0037
 AT.  35 C  X     0.0061    0.0143   -0.0102   -0.0077    0.0160    0.0080
            Y    -0.0171    0.0019   -0.0439   -0.0380   -0.0246   -0.0521
            Z    -0.0230    0.0078   -0.0079    0.0153   -0.0124    0.0037
 AT.  36 C  X    -0.0061    0.0143    0.0102   -0.0077    0.0160   -0.0080
            Y     0.0171    0.0019    0.0439   -0.0380   -0.0246    0.0521
            Z    -0.0230   -0.0078   -0.0079   -0.0153    0.0124    0.0037
 AT.  37 C  X    -0.0051   -0.0197   -0.0262   -0.0063   -0.0139    0.0130
            Y     0.0441   -0.0185    0.0137    0.0406   -0.0162    0.0174
            Z     0.0241    0.0128    0.0009   -0.0165   -0.0158   -0.0009
 AT.  38 C  X     0.0051   -0.0197    0.0262   -0.0063   -0.0139   -0.0130
            Y    -0.0441   -0.0185   -0.0137    0.0406   -0.0162   -0.0174
            Z     0.0241   -0.0128    0.0009    0.0165    0.0158   -0.0009
 AT.  39 C  X    -0.0051   -0.0197    0.0262   -0.0063    0.0139    0.0130
            Y    -0.0441    0.0185    0.0137   -0.0406   -0.0162   -0.0174
            Z    -0.0241   -0.0128    0.0009    0.0165   -0.0158    0.0009
 AT.  40 C  X     0.0051   -0.0197   -0.0262   -0.0063    0.0139   -0.0130
            Y     0.0441    0.0185   -0.0137   -0.0406   -0.0162    0.0174
            Z    -0.0241    0.0128    0.0009   -0.0165    0.0158    0.0009
 AT.  41 H  X    -0.0020   -0.0490   -0.0338   -0.0115    0.0010    0.0087
            Y     0.0314   -0.0007    0.0234    0.0505    0.0168   -0.0095
            Z     0.0262   -0.0047   -0.0095   -0.0161   -0.0212   -0.0123
 AT.  42 H  X     0.0020   -0.0490    0.0338   -0.0115    0.0010   -0.0087
            Y    -0.0314   -0.0007   -0.0234    0.0505    0.0168    0.0095
            Z     0.0262    0.0047   -0.0095    0.0161    0.0212   -0.0123
 AT.  43 H  X    -0.0020   -0.0490    0.0338   -0.0115   -0.0010    0.0087
            Y    -0.0314    0.0007    0.0234   -0.0505    0.0168    0.0095
            Z    -0.0262    0.0047   -0.0095    0.0161   -0.0212    0.0123
 AT.  44 H  X     0.0020   -0.0490   -0.0338   -0.0115   -0.0010   -0.0087
            Y     0.0314    0.0007   -0.0234   -0.0505    0.0168   -0.0095
            Z    -0.0262   -0.0047   -0.0095   -0.0161    0.0212    0.0123
 AT.  45 H  X    -0.0132    0.0109   -0.0403    0.0006   -0.0320    0.0462
            Y    -0.0057   -0.0067   -0.1015    0.0457   -0.0423    0.0934
            Z     0.0121   -0.0198   -0.0336   -0.0227   -0.0079   -0.0058
 AT.  46 H  X     0.0132    0.0109    0.0403    0.0006   -0.0320   -0.0462
            Y     0.0057   -0.0067    0.1015    0.0457   -0.0423   -0.0934
            Z     0.0121    0.0198   -0.0336    0.0227    0.0079   -0.0058
 AT.  47 H  X    -0.0132    0.0109    0.0403    0.0006    0.0320    0.0462
            Y     0.0057    0.0067   -0.1015   -0.0457   -0.0423   -0.0934
            Z    -0.0121    0.0198   -0.0336    0.0227   -0.0079    0.0058
 AT.  48 H  X     0.0132    0.0109   -0.0403    0.0006    0.0320   -0.0462
            Y    -0.0057    0.0067    0.1015   -0.0457   -0.0423    0.0934
            Z    -0.0121   -0.0198   -0.0336   -0.0227    0.0079    0.0058
 AT.  49 H  X    -0.0087    0.0205   -0.0156    0.0138   -0.0270    0.0040
            Y     0.0366    0.0451    0.0277    0.0100    0.0044    0.0300
            Z     0.0001   -0.0056   -0.0118   -0.0042    0.0374   -0.0349
 AT.  50 H  X     0.0087    0.0205    0.0156    0.0138   -0.0270   -0.0040
            Y    -0.0366    0.0451   -0.0277    0.0100    0.0044   -0.0300
            Z     0.0001    0.0056   -0.0118    0.0042   -0.0374   -0.0349
 AT.  51 H  X    -0.0087    0.0205    0.0156    0.0138    0.0270    0.0040
            Y    -0.0366   -0.0451    0.0277   -0.0100    0.0044   -0.0300
            Z    -0.0001    0.0056   -0.0118    0.0042    0.0374    0.0349
 AT.  52 H  X     0.0087    0.0205   -0.0156    0.0138    0.0270   -0.0040
            Y     0.0366   -0.0451   -0.0277   -0.0100    0.0044    0.0300
            Z    -0.0001   -0.0056   -0.0118   -0.0042   -0.0374    0.0349
 AT.  53 H  X     0.0189    0.0668    0.0589   -0.0118   -0.0142    0.0223
            Y     0.0339    0.0460    0.0272    0.0133    0.0016    0.0290
            Z     0.0277    0.0440    0.0244   -0.0106   -0.0225    0.0296
 AT.  54 H  X    -0.0189    0.0668   -0.0589   -0.0118   -0.0142   -0.0223
            Y    -0.0339    0.0460   -0.0272    0.0133    0.0016   -0.0290
            Z     0.0277   -0.0440    0.0244    0.0106    0.0225    0.0296
 AT.  55 H  X     0.0189    0.0668   -0.0589   -0.0118    0.0142    0.0223
            Y    -0.0339   -0.0460    0.0272   -0.0133    0.0016   -0.0290
            Z    -0.0277   -0.0440    0.0244    0.0106   -0.0225   -0.0296
 AT.  56 H  X    -0.0189    0.0668    0.0589   -0.0118    0.0142   -0.0223
            Y     0.0339   -0.0460   -0.0272   -0.0133    0.0016    0.0290
            Z    -0.0277    0.0440    0.0244   -0.0106    0.0225   -0.0296
 AT.  57 H  X    -0.0172   -0.0046   -0.0508    0.0221   -0.0034   -0.0033
            Y     0.0156    0.0080   -0.0142    0.0255    0.0049   -0.0063
            Z     0.0020   -0.0106   -0.0009   -0.0050   -0.0076   -0.0385
 AT.  58 H  X     0.0172   -0.0046    0.0508    0.0221   -0.0034    0.0033
            Y    -0.0156    0.0080    0.0142    0.0255    0.0049    0.0063
            Z     0.0020    0.0106   -0.0009    0.0050    0.0076   -0.0385
 AT.  59 H  X    -0.0172   -0.0046    0.0508    0.0221    0.0034   -0.0033
            Y    -0.0156   -0.0080   -0.0142   -0.0255    0.0049    0.0063
            Z    -0.0020    0.0106   -0.0009    0.0050   -0.0076    0.0385
 AT.  60 H  X     0.0172   -0.0046   -0.0508    0.0221    0.0034    0.0033
            Y     0.0156   -0.0080    0.0142   -0.0255    0.0049   -0.0063
            Z    -0.0020   -0.0106   -0.0009   -0.0050    0.0076    0.0385
 AT.  61 H  X    -0.0208   -0.0063   -0.0219    0.0192   -0.0113   -0.0085
            Y     0.0083    0.0133   -0.0132    0.0224    0.0187    0.0021
            Z    -0.0018   -0.0136    0.0112   -0.0020   -0.0002   -0.0366
 AT.  62 H  X     0.0208   -0.0063    0.0219    0.0192   -0.0113    0.0085
            Y    -0.0083    0.0133    0.0132    0.0224    0.0187   -0.0021
            Z    -0.0018    0.0136    0.0112    0.0020    0.0002   -0.0366
 AT.  63 H  X    -0.0208   -0.0063    0.0219    0.0192    0.0113   -0.0085
            Y    -0.0083   -0.0133   -0.0132   -0.0224    0.0187   -0.0021
            Z     0.0018    0.0136    0.0112    0.0020   -0.0002    0.0366
 AT.  64 H  X     0.0208   -0.0063   -0.0219    0.0192    0.0113    0.0085
            Y     0.0083   -0.0133    0.0132   -0.0224    0.0187    0.0021
            Z     0.0018   -0.0136    0.0112   -0.0020    0.0002    0.0366
 AT.  65 H  X     0.0150    0.0835    0.0630   -0.0067   -0.0137    0.0252
            Y     0.0037   -0.0144   -0.0472    0.0345    0.0187   -0.0101
            Z     0.0275    0.0058    0.0013   -0.0149   -0.0217    0.0132
 AT.  66 H  X    -0.0150    0.0835   -0.0630   -0.0067   -0.0137   -0.0252
            Y    -0.0037   -0.0144    0.0472    0.0345    0.0187    0.0101
            Z     0.0275   -0.0058    0.0013    0.0149    0.0217    0.0132
 AT.  67 H  X     0.0150    0.0835   -0.0630   -0.0067    0.0137    0.0252
            Y    -0.0037    0.0144   -0.0472   -0.0345    0.0187    0.0101
            Z    -0.0275   -0.0058    0.0013    0.0149   -0.0217   -0.0132
 AT.  68 H  X    -0.0150    0.0835    0.0630   -0.0067    0.0137   -0.0252
            Y     0.0037    0.0144    0.0472   -0.0345    0.0187   -0.0101
            Z    -0.0275    0.0058    0.0013   -0.0149    0.0217   -0.0132
 AT.  69 H  X     0.0318    0.0198    0.0775   -0.0196    0.0060   -0.0439
            Y     0.0035   -0.0076   -0.0782    0.0437   -0.0364    0.0784
            Z     0.0322   -0.0341   -0.0019   -0.0102   -0.0167   -0.0087
 AT.  70 H  X    -0.0318    0.0198   -0.0775   -0.0196    0.0060    0.0439
            Y    -0.0035   -0.0076    0.0782    0.0437   -0.0364   -0.0784
            Z     0.0322    0.0341   -0.0019    0.0102    0.0167   -0.0087
 AT.  71 H  X     0.0318    0.0198   -0.0775   -0.0196   -0.0060   -0.0439
            Y    -0.0035    0.0076   -0.0782   -0.0437   -0.0364   -0.0784
            Z    -0.0322    0.0341   -0.0019    0.0102   -0.0167    0.0087
 AT.  72 H  X    -0.0318    0.0198    0.0775   -0.0196   -0.0060    0.0439
            Y     0.0035    0.0076    0.0782   -0.0437   -0.0364    0.0784
            Z    -0.0322   -0.0341   -0.0019   -0.0102    0.0167    0.0087
 AT.  73 H  X    -0.0080    0.0163   -0.0394    0.0188   -0.0045    0.0003
            Y     0.0073   -0.0089   -0.0290    0.0337    0.0072   -0.0146
            Z    -0.0053   -0.0092    0.0186   -0.0070    0.0037   -0.0327
 AT.  74 H  X     0.0080    0.0163    0.0394    0.0188   -0.0045   -0.0003
            Y    -0.0073   -0.0089    0.0290    0.0337    0.0072    0.0146
            Z    -0.0053    0.0092    0.0186    0.0070   -0.0037   -0.0327
 AT.  75 H  X    -0.0080    0.0163    0.0394    0.0188    0.0045    0.0003
            Y    -0.0073    0.0089   -0.0290   -0.0337    0.0072    0.0146
            Z     0.0053    0.0092    0.0186    0.0070    0.0037    0.0327
 AT.  76 H  X     0.0080    0.0163   -0.0394    0.0188    0.0045   -0.0003
            Y     0.0073    0.0089    0.0290   -0.0337    0.0072   -0.0146
            Z     0.0053   -0.0092    0.0186   -0.0070   -0.0037    0.0327

 FREQ(CM**-1)    153.14    161.21    166.21    183.40    184.70    188.92

 AT.   1 O  X    -0.0059    0.0094   -0.0069   -0.0002    0.0072   -0.0044
            Y     0.0445    0.0077    0.0316   -0.0510    0.0310    0.0360
            Z    -0.0204   -0.0137   -0.0463   -0.0258    0.0256    0.0335
 AT.   2 O  X     0.0059    0.0094    0.0069   -0.0002   -0.0072   -0.0044
            Y    -0.0445    0.0077   -0.0316   -0.0510   -0.0310    0.0360
            Z    -0.0204    0.0137   -0.0463    0.0258    0.0256   -0.0335
 AT.   3 O  X     0.0059   -0.0094   -0.0069    0.0002   -0.0072   -0.0044
            Y     0.0445    0.0077   -0.0316   -0.0510    0.0310   -0.0360
            Z    -0.0204   -0.0137    0.0463   -0.0258    0.0256   -0.0335
 AT.   4 O  X    -0.0059   -0.0094    0.0069    0.0002    0.0072   -0.0044
            Y    -0.0445    0.0077    0.0316   -0.0510   -0.0310   -0.0360
            Z    -0.0204    0.0137    0.0463    0.0258    0.0256    0.0335
 AT.   5 O  X    -0.0089   -0.0012   -0.0243   -0.0096    0.0163    0.0092
            Y     0.0479   -0.0234   -0.0323    0.0389    0.0241    0.0091
            Z    -0.0107    0.0086   -0.0057   -0.0073    0.0045    0.0079
 AT.   6 O  X     0.0089   -0.0012    0.0243   -0.0096   -0.0163    0.0092
            Y    -0.0479   -0.0234    0.0323    0.0389   -0.0241    0.0091
            Z    -0.0107   -0.0086   -0.0057    0.0073    0.0045   -0.0079
 AT.   7 O  X     0.0089    0.0012   -0.0243    0.0096   -0.0163    0.0092
            Y     0.0479   -0.0234    0.0323    0.0389    0.0241   -0.0091
            Z    -0.0107    0.0086    0.0057   -0.0073    0.0045   -0.0079
 AT.   8 O  X    -0.0089    0.0012    0.0243    0.0096    0.0163    0.0092
            Y    -0.0479   -0.0234   -0.0323    0.0389   -0.0241   -0.0091
            Z    -0.0107   -0.0086    0.0057    0.0073    0.0045    0.0079
 AT.   9 O  X    -0.0090   -0.0024   -0.0106    0.0013    0.0038    0.0099
            Y    -0.0319    0.0212   -0.0264   -0.0109    0.0083    0.0101
            Z     0.0277   -0.0518    0.0396   -0.0132   -0.0285    0.0179
 AT.  10 O  X     0.0090   -0.0024    0.0106    0.0013   -0.0038    0.0099
            Y     0.0319    0.0212    0.0264   -0.0109   -0.0083    0.0101
            Z     0.0277    0.0518    0.0396    0.0132   -0.0285   -0.0179
 AT.  11 O  X     0.0090    0.0024   -0.0106   -0.0013   -0.0038    0.0099
            Y    -0.0319    0.0212    0.0264   -0.0109    0.0083   -0.0101
            Z     0.0277   -0.0518   -0.0396   -0.0132   -0.0285   -0.0179
 AT.  12 O  X    -0.0090    0.0024    0.0106   -0.0013    0.0038    0.0099
            Y     0.0319    0.0212   -0.0264   -0.0109   -0.0083   -0.0101
            Z     0.0277    0.0518   -0.0396    0.0132   -0.0285    0.0179
 AT.  13 O  X    -0.0260   -0.0016   -0.0269   -0.0054    0.0075    0.0150
            Y    -0.0233    0.0500   -0.0178   -0.0076    0.0222    0.0002
            Z    -0.0020   -0.0210    0.0098   -0.0213   -0.0068    0.0197
 AT.  14 O  X     0.0260   -0.0016    0.0269   -0.0054   -0.0075    0.0150
            Y     0.0233    0.0500    0.0178   -0.0076   -0.0222    0.0002
            Z    -0.0020    0.0210    0.0098    0.0213   -0.0068   -0.0197
 AT.  15 O  X     0.0260    0.0016   -0.0269    0.0054   -0.0075    0.0150
            Y    -0.0233    0.0500    0.0178   -0.0076    0.0222   -0.0002
            Z    -0.0020   -0.0210   -0.0098   -0.0213   -0.0068   -0.0197
 AT.  16 O  X    -0.0260    0.0016    0.0269    0.0054    0.0075    0.0150
            Y     0.0233    0.0500   -0.0178   -0.0076   -0.0222   -0.0002
            Z    -0.0020    0.0210   -0.0098    0.0213   -0.0068    0.0197
 AT.  17 N  X    -0.0037    0.0159   -0.0075    0.0281    0.0078   -0.0293
            Y     0.0203   -0.0089   -0.0176    0.0021    0.0176    0.0062
            Z     0.0130   -0.0022   -0.0114   -0.0056    0.0245    0.0239
 AT.  18 N  X     0.0037    0.0159    0.0075    0.0281   -0.0078   -0.0293
            Y    -0.0203   -0.0089    0.0176    0.0021   -0.0176    0.0062
            Z     0.0130    0.0022   -0.0114    0.0056    0.0245   -0.0239
 AT.  19 N  X     0.0037   -0.0159   -0.0075   -0.0281   -0.0078   -0.0293
            Y     0.0203   -0.0089    0.0176    0.0021    0.0176   -0.0062
            Z     0.0130   -0.0022    0.0114   -0.0056    0.0245   -0.0239
 AT.  20 N  X    -0.0037   -0.0159    0.0075   -0.0281    0.0078   -0.0293
            Y    -0.0203   -0.0089   -0.0176    0.0021   -0.0176   -0.0062
            Z     0.0130    0.0022    0.0114    0.0056    0.0245    0.0239
 AT.  21 C  X    -0.0069    0.0077   -0.0113    0.0066    0.0053   -0.0075
            Y     0.0394   -0.0105   -0.0051   -0.0035    0.0207    0.0267
            Z    -0.0115    0.0005   -0.0194   -0.0144    0.0143    0.0183
 AT.  22 C  X     0.0069    0.0077    0.0113    0.0066   -0.0053   -0.0075
            Y    -0.0394   -0.0105    0.0051   -0.0035   -0.0207    0.0267
            Z    -0.0115   -0.0005   -0.0194    0.0144    0.0143   -0.0183
 AT.  23 C  X     0.0069   -0.0077   -0.0113   -0.0066   -0.0053   -0.0075
            Y     0.0394   -0.0105    0.0051   -0.0035    0.0207   -0.0267
            Z    -0.0115    0.0005    0.0194   -0.0144    0.0143   -0.0183
 AT.  24 C  X    -0.0069   -0.0077    0.0113   -0.0066    0.0053   -0.0075
            Y    -0.0394   -0.0105   -0.0051   -0.0035   -0.0207   -0.0267
            Z    -0.0115   -0.0005    0.0194    0.0144    0.0143    0.0183
 AT.  25 C  X    -0.0001    0.0074    0.0041    0.0268   -0.0116   -0.0142
            Y     0.0235   -0.0167   -0.0041    0.0013   -0.0015    0.0253
            Z    -0.0021   -0.0017   -0.0097   -0.0090    0.0120    0.0172
 AT.  26 C  X     0.0001    0.0074   -0.0041    0.0268    0.0116   -0.0142
            Y    -0.0235   -0.0167    0.0041    0.0013    0.0015    0.0253
            Z    -0.0021    0.0017   -0.0097    0.0090    0.0120   -0.0172
 AT.  27 C  X     0.0001   -0.0074    0.0041   -0.0268    0.0116   -0.0142
            Y     0.0235   -0.0167    0.0041    0.0013   -0.0015   -0.0253
            Z    -0.0021   -0.0017    0.0097   -0.0090    0.0120   -0.0172
 AT.  28 C  X    -0.0001   -0.0074   -0.0041   -0.0268   -0.0116   -0.0142
            Y    -0.0235   -0.0167   -0.0041    0.0013    0.0015   -0.0253
            Z    -0.0021    0.0017    0.0097    0.0090    0.0120    0.0172
 AT.  29 C  X     0.0007   -0.0062    0.0240    0.0199   -0.0402    0.0077
            Y     0.0226   -0.0183   -0.0027    0.0055   -0.0028    0.0201
            Z    -0.0007   -0.0250    0.0180   -0.0072   -0.0273    0.0275
 AT.  30 C  X    -0.0007   -0.0062   -0.0240    0.0199    0.0402    0.0077
            Y    -0.0226   -0.0183    0.0027    0.0055    0.0028    0.0201
            Z    -0.0007    0.0250    0.0180    0.0072   -0.0273   -0.0275
 AT.  31 C  X    -0.0007    0.0062    0.0240   -0.0199    0.0402    0.0077
            Y     0.0226   -0.0183    0.0027    0.0055   -0.0028   -0.0201
            Z    -0.0007   -0.0250   -0.0180   -0.0072   -0.0273   -0.0275
 AT.  32 C  X     0.0007    0.0062   -0.0240   -0.0199   -0.0402    0.0077
            Y    -0.0226   -0.0183   -0.0027    0.0055    0.0028   -0.0201
            Z    -0.0007    0.0250   -0.0180    0.0072   -0.0273    0.0275
 AT.  33 C  X    -0.0084   -0.0030    0.0042   -0.0015   -0.0087    0.0042
            Y     0.0255   -0.0275    0.0052    0.0309   -0.0258    0.0225
            Z    -0.0042   -0.0250    0.0062   -0.0234   -0.0054    0.0243
 AT.  34 C  X     0.0084   -0.0030   -0.0042   -0.0015    0.0087    0.0042
            Y    -0.0255   -0.0275   -0.0052    0.0309    0.0258    0.0225
            Z    -0.0042    0.0250    0.0062    0.0234   -0.0054   -0.0243
 AT.  35 C  X     0.0084    0.0030    0.0042    0.0015    0.0087    0.0042
            Y     0.0255   -0.0275   -0.0052    0.0309   -0.0258   -0.0225
            Z    -0.0042   -0.0250   -0.0062   -0.0234   -0.0054   -0.0243
 AT.  36 C  X    -0.0084    0.0030   -0.0042    0.0015   -0.0087    0.0042
            Y    -0.0255   -0.0275    0.0052    0.0309    0.0258   -0.0225
            Z    -0.0042    0.0250   -0.0062    0.0234   -0.0054    0.0243
 AT.  37 C  X    -0.0149   -0.0019   -0.0135   -0.0032    0.0051    0.0082
            Y    -0.0135    0.0186   -0.0151    0.0009    0.0034    0.0096
            Z     0.0084   -0.0349    0.0197   -0.0173   -0.0168    0.0224
 AT.  38 C  X     0.0149   -0.0019    0.0135   -0.0032   -0.0051    0.0082
            Y     0.0135    0.0186    0.0151    0.0009   -0.0034    0.0096
            Z     0.0084    0.0349    0.0197    0.0173   -0.0168   -0.0224
 AT.  39 C  X     0.0149    0.0019   -0.0135    0.0032   -0.0051    0.0082
            Y    -0.0135    0.0186    0.0151    0.0009    0.0034   -0.0096
            Z     0.0084   -0.0349   -0.0197   -0.0173   -0.0168   -0.0224
 AT.  40 C  X    -0.0149    0.0019    0.0135    0.0032    0.0051    0.0082
            Y     0.0135    0.0186   -0.0151    0.0009   -0.0034   -0.0096
            Z     0.0084    0.0349   -0.0197    0.0173   -0.0168    0.0224
 AT.  41 H  X    -0.0181   -0.0014   -0.0162   -0.0158    0.0019    0.0193
            Y    -0.0381    0.0279   -0.0040    0.0089    0.0050   -0.0022
            Z    -0.0078   -0.0273    0.0042   -0.0194   -0.0044    0.0239
 AT.  42 H  X     0.0181   -0.0014    0.0162   -0.0158   -0.0019    0.0193
            Y     0.0381    0.0279    0.0040    0.0089   -0.0050   -0.0022
            Z    -0.0078    0.0273    0.0042    0.0194   -0.0044   -0.0239
 AT.  43 H  X     0.0181    0.0014   -0.0162    0.0158   -0.0019    0.0193
            Y    -0.0381    0.0279    0.0040    0.0089    0.0050    0.0022
            Z    -0.0078   -0.0273   -0.0042   -0.0194   -0.0044   -0.0239
 AT.  44 H  X    -0.0181    0.0014    0.0162    0.0158    0.0019    0.0193
            Y     0.0381    0.0279   -0.0040    0.0089   -0.0050    0.0022
            Z    -0.0078    0.0273   -0.0042    0.0194   -0.0044    0.0239
 AT.  45 H  X     0.0141   -0.0309    0.0173    0.0328   -0.0375    0.0125
            Y     0.0503   -0.0590    0.0192    0.0674   -0.0559    0.0316
            Z     0.0014   -0.0352   -0.0007   -0.0312    0.0078    0.0274
 AT.  46 H  X    -0.0141   -0.0309   -0.0173    0.0328    0.0375    0.0125
            Y    -0.0503   -0.0590   -0.0192    0.0674    0.0559    0.0316
            Z     0.0014    0.0352   -0.0007    0.0312    0.0078   -0.0274
 AT.  47 H  X    -0.0141    0.0309    0.0173   -0.0328    0.0375    0.0125
            Y     0.0503   -0.0590   -0.0192    0.0674   -0.0559   -0.0316
            Z     0.0014   -0.0352    0.0007   -0.0312    0.0078   -0.0274
 AT.  48 H  X     0.0141    0.0309   -0.0173   -0.0328   -0.0375    0.0125
            Y    -0.0503   -0.0590    0.0192    0.0674    0.0559   -0.0316
            Z     0.0014    0.0352    0.0007    0.0312    0.0078    0.0274
 AT.  49 H  X     0.0045    0.0055    0.0103    0.0326   -0.0129   -0.0158
            Y     0.0203   -0.0303    0.0145   -0.0012   -0.0334    0.0369
            Z    -0.0051    0.0081   -0.0259   -0.0135    0.0315    0.0118
 AT.  50 H  X    -0.0045    0.0055   -0.0103    0.0326    0.0129   -0.0158
            Y    -0.0203   -0.0303   -0.0145   -0.0012    0.0334    0.0369
            Z    -0.0051   -0.0081   -0.0259    0.0135    0.0315   -0.0118
 AT.  51 H  X    -0.0045   -0.0055    0.0103   -0.0326    0.0129   -0.0158
            Y     0.0203   -0.0303   -0.0145   -0.0012   -0.0334   -0.0369
            Z    -0.0051    0.0081    0.0259   -0.0135    0.0315   -0.0118
 AT.  52 H  X     0.0045   -0.0055   -0.0103   -0.0326   -0.0129   -0.0158
            Y    -0.0203   -0.0303    0.0145   -0.0012    0.0334   -0.0369
            Z    -0.0051   -0.0081    0.0259    0.0135    0.0315    0.0118
 AT.  53 H  X    -0.0014   -0.0137    0.0333    0.0139   -0.0573    0.0169
            Y     0.0196   -0.0282    0.0156    0.0036   -0.0339    0.0330
            Z     0.0013   -0.0322    0.0430    0.0137   -0.0703    0.0357
 AT.  54 H  X     0.0014   -0.0137   -0.0333    0.0139    0.0573    0.0169
            Y    -0.0196   -0.0282   -0.0156    0.0036    0.0339    0.0330
            Z     0.0013    0.0322    0.0430   -0.0137   -0.0703   -0.0357
 AT.  55 H  X     0.0014    0.0137    0.0333   -0.0139    0.0573    0.0169
            Y     0.0196   -0.0282   -0.0156    0.0036   -0.0339   -0.0330
            Z     0.0013   -0.0322   -0.0430    0.0137   -0.0703   -0.0357
 AT.  56 H  X    -0.0014    0.0137   -0.0333   -0.0139   -0.0573    0.0169
            Y    -0.0196   -0.0282    0.0156    0.0036    0.0339   -0.0330
            Z     0.0013    0.0322   -0.0430   -0.0137   -0.0703    0.0357
 AT.  57 H  X    -0.0080    0.0209   -0.0149    0.0366    0.0207   -0.0386
            Y     0.0185   -0.0073   -0.0119    0.0049    0.0148    0.0068
            Z     0.0068    0.0039   -0.0060    0.0001    0.0295    0.0215
 AT.  58 H  X     0.0080    0.0209    0.0149    0.0366   -0.0207   -0.0386
            Y    -0.0185   -0.0073    0.0119    0.0049   -0.0148    0.0068
            Z     0.0068   -0.0039   -0.0060   -0.0001    0.0295   -0.0215
 AT.  59 H  X     0.0080   -0.0209   -0.0149   -0.0366   -0.0207   -0.0386
            Y     0.0185   -0.0073    0.0119    0.0049    0.0148   -0.0068
            Z     0.0068    0.0039    0.0060    0.0001    0.0295   -0.0215
 AT.  60 H  X    -0.0080   -0.0209    0.0149   -0.0366    0.0207   -0.0386
            Y    -0.0185   -0.0073   -0.0119    0.0049   -0.0148   -0.0068
            Z     0.0068   -0.0039    0.0060   -0.0001    0.0295    0.0215
 AT.  61 H  X     0.0055    0.0081   -0.0126    0.0180    0.0071   -0.0246
            Y     0.0143   -0.0071   -0.0145   -0.0046    0.0151    0.0058
            Z     0.0193   -0.0053   -0.0151   -0.0073    0.0260    0.0280
 AT.  62 H  X    -0.0055    0.0081    0.0126    0.0180   -0.0071   -0.0246
            Y    -0.0143   -0.0071    0.0145   -0.0046   -0.0151    0.0058
            Z     0.0193    0.0053   -0.0151    0.0073    0.0260   -0.0280
 AT.  63 H  X    -0.0055   -0.0081   -0.0126   -0.0180   -0.0071   -0.0246
            Y     0.0143   -0.0071    0.0145   -0.0046    0.0151   -0.0058
            Z     0.0193   -0.0053    0.0151   -0.0073    0.0260   -0.0280
 AT.  64 H  X     0.0055   -0.0081    0.0126   -0.0180    0.0071   -0.0246
            Y    -0.0143   -0.0071   -0.0145   -0.0046   -0.0151   -0.0058
            Z     0.0193    0.0053    0.0151    0.0073    0.0260    0.0280
 AT.  65 H  X     0.0013   -0.0092    0.0432    0.0298   -0.0727    0.0157
            Y     0.0255    0.0002   -0.0344    0.0011    0.0479    0.0041
            Z    -0.0033   -0.0317    0.0198   -0.0124   -0.0288    0.0294
 AT.  66 H  X    -0.0013   -0.0092   -0.0432    0.0298    0.0727    0.0157
            Y    -0.0255    0.0002    0.0344    0.0011   -0.0479    0.0041
            Z    -0.0033    0.0317    0.0198    0.0124   -0.0288   -0.0294
 AT.  67 H  X    -0.0013    0.0092    0.0432   -0.0298    0.0727    0.0157
            Y     0.0255    0.0002    0.0344    0.0011    0.0479   -0.0041
            Z    -0.0033   -0.0317   -0.0198   -0.0124   -0.0288   -0.0294
 AT.  68 H  X     0.0013    0.0092   -0.0432   -0.0298   -0.0727    0.0157
            Y    -0.0255    0.0002   -0.0344    0.0011   -0.0479   -0.0041
            Z    -0.0033    0.0317   -0.0198    0.0124   -0.0288    0.0294
 AT.  69 H  X    -0.0400    0.0355   -0.0132   -0.0469    0.0291   -0.0068
            Y     0.0397   -0.0454    0.0128    0.0534   -0.0440    0.0278
            Z    -0.0250   -0.0054   -0.0086   -0.0353    0.0097    0.0211
 AT.  70 H  X     0.0400    0.0355    0.0132   -0.0469   -0.0291   -0.0068
            Y    -0.0397   -0.0454   -0.0128    0.0534    0.0440    0.0278
            Z    -0.0250    0.0054   -0.0086    0.0353    0.0097   -0.0211
 AT.  71 H  X     0.0400   -0.0355   -0.0132    0.0469   -0.0291   -0.0068
            Y     0.0397   -0.0454   -0.0128    0.0534   -0.0440   -0.0278
            Z    -0.0250   -0.0054    0.0086   -0.0353    0.0097   -0.0211
 AT.  72 H  X    -0.0400   -0.0355    0.0132    0.0469    0.0291   -0.0068
            Y    -0.0397   -0.0454    0.0128    0.0534    0.0440   -0.0278
            Z    -0.0250    0.0054    0.0086    0.0353    0.0097    0.0211
 AT.  73 H  X    -0.0086    0.0177   -0.0046    0.0391    0.0023   -0.0313
            Y     0.0220   -0.0016   -0.0237    0.0039    0.0366   -0.0044
            Z     0.0178   -0.0092   -0.0125   -0.0193    0.0202    0.0333
 AT.  74 H  X     0.0086    0.0177    0.0046    0.0391   -0.0023   -0.0313
            Y    -0.0220   -0.0016    0.0237    0.0039   -0.0366   -0.0044
            Z     0.0178    0.0092   -0.0125    0.0193    0.0202   -0.0333
 AT.  75 H  X     0.0086   -0.0177   -0.0046   -0.0391   -0.0023   -0.0313
            Y     0.0220   -0.0016    0.0237    0.0039    0.0366    0.0044
            Z     0.0178   -0.0092    0.0125   -0.0193    0.0202   -0.0333
 AT.  76 H  X    -0.0086   -0.0177    0.0046   -0.0391    0.0023   -0.0313
            Y    -0.0220   -0.0016   -0.0237    0.0039   -0.0366    0.0044
            Z     0.0178    0.0092    0.0125    0.0193    0.0202    0.0333

 FREQ(CM**-1)    204.23    205.84    212.42    214.64    230.13    233.85

 AT.   1 O  X     0.0037   -0.0015   -0.0007    0.0060   -0.0172   -0.0120
            Y    -0.0136   -0.0093   -0.0205    0.0079   -0.0291   -0.0264
            Z    -0.0288   -0.0073    0.0316    0.0447    0.0091   -0.0067
 AT.   2 O  X    -0.0037   -0.0015   -0.0007   -0.0060   -0.0172    0.0120
            Y     0.0136   -0.0093   -0.0205   -0.0079   -0.0291    0.0264
            Z    -0.0288    0.0073   -0.0316    0.0447   -0.0091   -0.0067
 AT.   3 O  X     0.0037    0.0015   -0.0007   -0.0060    0.0172   -0.0120
            Y     0.0136   -0.0093    0.0205    0.0079   -0.0291    0.0264
            Z     0.0288   -0.0073   -0.0316    0.0447    0.0091    0.0067
 AT.   4 O  X    -0.0037    0.0015   -0.0007    0.0060    0.0172    0.0120
            Y    -0.0136   -0.0093    0.0205   -0.0079   -0.0291   -0.0264
            Z     0.0288    0.0073    0.0316    0.0447   -0.0091    0.0067
 AT.   5 O  X    -0.0083   -0.0017    0.0069    0.0255   -0.0204   -0.0143
            Y     0.0520    0.0289   -0.0431   -0.0254   -0.0328   -0.0165
            Z    -0.0007   -0.0052    0.0129    0.0035    0.0105   -0.0022
 AT.   6 O  X     0.0083   -0.0017    0.0069   -0.0255   -0.0204    0.0143
            Y    -0.0520    0.0289   -0.0431    0.0254   -0.0328    0.0165
            Z    -0.0007    0.0052   -0.0129    0.0035   -0.0105   -0.0022
 AT.   7 O  X    -0.0083    0.0017    0.0069   -0.0255    0.0204   -0.0143
            Y    -0.0520    0.0289    0.0431   -0.0254   -0.0328    0.0165
            Z     0.0007   -0.0052   -0.0129    0.0035    0.0105    0.0022
 AT.   8 O  X     0.0083    0.0017    0.0069    0.0255    0.0204    0.0143
            Y     0.0520    0.0289    0.0431    0.0254   -0.0328   -0.0165
            Z     0.0007    0.0052    0.0129    0.0035   -0.0105    0.0022
 AT.   9 O  X    -0.0117    0.0094    0.0059    0.0029    0.0038   -0.0051
            Y    -0.0018    0.0110   -0.0012   -0.0044    0.0009    0.0001
            Z     0.0067    0.0184   -0.0183   -0.0011    0.0096    0.0178
 AT.  10 O  X     0.0117    0.0094    0.0059   -0.0029    0.0038    0.0051
            Y     0.0018    0.0110   -0.0012    0.0044    0.0009   -0.0001
            Z     0.0067   -0.0184    0.0183   -0.0011   -0.0096    0.0178
 AT.  11 O  X    -0.0117   -0.0094    0.0059   -0.0029   -0.0038   -0.0051
            Y     0.0018    0.0110    0.0012   -0.0044    0.0009   -0.0001
            Z    -0.0067    0.0184    0.0183   -0.0011    0.0096   -0.0178
 AT.  12 O  X     0.0117   -0.0094    0.0059    0.0029   -0.0038    0.0051
            Y    -0.0018    0.0110    0.0012    0.0044    0.0009    0.0001
            Z    -0.0067   -0.0184   -0.0183   -0.0011   -0.0096   -0.0178
 AT.  13 O  X    -0.0111    0.0089   -0.0040    0.0046   -0.0047   -0.0117
            Y     0.0063    0.0093    0.0149   -0.0224   -0.0050    0.0018
            Z     0.0126    0.0144   -0.0210   -0.0125   -0.0100    0.0031
 AT.  14 O  X     0.0111    0.0089   -0.0040   -0.0046   -0.0047    0.0117
            Y    -0.0063    0.0093    0.0149    0.0224   -0.0050   -0.0018
            Z     0.0126   -0.0144    0.0210   -0.0125    0.0100    0.0031
 AT.  15 O  X    -0.0111   -0.0089   -0.0040   -0.0046    0.0047   -0.0117
            Y    -0.0063    0.0093   -0.0149   -0.0224   -0.0050   -0.0018
            Z    -0.0126    0.0144    0.0210   -0.0125   -0.0100   -0.0031
 AT.  16 O  X     0.0111   -0.0089   -0.0040    0.0046    0.0047    0.0117
            Y     0.0063    0.0093   -0.0149    0.0224   -0.0050    0.0018
            Z    -0.0126   -0.0144   -0.0210   -0.0125    0.0100   -0.0031
 AT.  17 N  X     0.0391    0.0351   -0.0218   -0.0350    0.0140    0.0289
            Y    -0.0037    0.0101    0.0165    0.0114    0.0421    0.0417
            Z     0.0344    0.0399   -0.0221   -0.0234   -0.0003   -0.0069
 AT.  18 N  X    -0.0391    0.0351   -0.0218    0.0350    0.0140   -0.0289
            Y     0.0037    0.0101    0.0165   -0.0114    0.0421   -0.0417
            Z     0.0344   -0.0399    0.0221   -0.0234    0.0003   -0.0069
 AT.  19 N  X     0.0391   -0.0351   -0.0218    0.0350   -0.0140    0.0289
            Y     0.0037    0.0101   -0.0165    0.0114    0.0421   -0.0417
            Z    -0.0344    0.0399    0.0221   -0.0234   -0.0003    0.0069
 AT.  20 N  X    -0.0391   -0.0351   -0.0218   -0.0350   -0.0140   -0.0289
            Y    -0.0037    0.0101   -0.0165   -0.0114    0.0421    0.0417
            Z    -0.0344   -0.0399   -0.0221   -0.0234    0.0003    0.0069
 AT.  21 C  X     0.0064   -0.0010    0.0018    0.0054   -0.0138   -0.0093
            Y     0.0026   -0.0045   -0.0048    0.0111   -0.0074   -0.0080
            Z    -0.0052   -0.0012    0.0134    0.0147    0.0028   -0.0071
 AT.  22 C  X    -0.0064   -0.0010    0.0018   -0.0054   -0.0138    0.0093
            Y    -0.0026   -0.0045   -0.0048   -0.0111   -0.0074    0.0080
            Z    -0.0052    0.0012   -0.0134    0.0147   -0.0028   -0.0071
 AT.  23 C  X     0.0064    0.0010    0.0018   -0.0054    0.0138   -0.0093
            Y    -0.0026   -0.0045    0.0048    0.0111   -0.0074    0.0080
            Z     0.0052   -0.0012   -0.0134    0.0147    0.0028    0.0071
 AT.  24 C  X    -0.0064    0.0010    0.0018    0.0054    0.0138    0.0093
            Y     0.0026   -0.0045    0.0048   -0.0111   -0.0074   -0.0080
            Z     0.0052    0.0012    0.0134    0.0147   -0.0028    0.0071
 AT.  25 C  X     0.0269    0.0082   -0.0092   -0.0188   -0.0002    0.0045
            Y    -0.0215   -0.0252    0.0329    0.0346    0.0298    0.0196
            Z     0.0135    0.0125   -0.0054   -0.0049   -0.0012   -0.0058
 AT.  26 C  X    -0.0269    0.0082   -0.0092    0.0188   -0.0002   -0.0045
            Y     0.0215   -0.0252    0.0329   -0.0346    0.0298   -0.0196
            Z     0.0135   -0.0125    0.0054   -0.0049    0.0012   -0.0058
 AT.  27 C  X     0.0269   -0.0082   -0.0092    0.0188    0.0002    0.0045
            Y     0.0215   -0.0252   -0.0329    0.0346    0.0298   -0.0196
            Z    -0.0135    0.0125    0.0054   -0.0049   -0.0012    0.0058
 AT.  28 C  X    -0.0269   -0.0082   -0.0092   -0.0188    0.0002   -0.0045
            Y    -0.0215   -0.0252   -0.0329   -0.0346    0.0298    0.0196
            Z    -0.0135   -0.0125   -0.0054   -0.0049    0.0012    0.0058
 AT.  29 C  X     0.0028   -0.0317    0.0143    0.0067    0.0021   -0.0072
            Y    -0.0139   -0.0145    0.0227    0.0247    0.0266    0.0219
            Z     0.0087   -0.0064   -0.0087   -0.0041   -0.0107   -0.0128
 AT.  30 C  X    -0.0028   -0.0317    0.0143   -0.0067    0.0021    0.0072
            Y     0.0139   -0.0145    0.0227   -0.0247    0.0266   -0.0219
            Z     0.0087    0.0064    0.0087   -0.0041    0.0107   -0.0128
 AT.  31 C  X     0.0028    0.0317    0.0143   -0.0067   -0.0021   -0.0072
            Y     0.0139   -0.0145   -0.0227    0.0247    0.0266   -0.0219
            Z    -0.0087   -0.0064    0.0087   -0.0041   -0.0107    0.0128
 AT.  32 C  X    -0.0028    0.0317    0.0143    0.0067   -0.0021    0.0072
            Y    -0.0139   -0.0145   -0.0227   -0.0247    0.0266    0.0219
            Z    -0.0087    0.0064   -0.0087   -0.0041    0.0107    0.0128
 AT.  33 C  X    -0.0074    0.0054    0.0061    0.0036    0.0167    0.0127
            Y     0.0041   -0.0139   -0.0000    0.0080   -0.0179   -0.0268
            Z     0.0048    0.0207   -0.0190   -0.0085   -0.0031    0.0025
 AT.  34 C  X     0.0074    0.0054    0.0061   -0.0036    0.0167   -0.0127
            Y    -0.0041   -0.0139   -0.0000   -0.0080   -0.0179    0.0268
            Z     0.0048   -0.0207    0.0190   -0.0085    0.0031    0.0025
 AT.  35 C  X    -0.0074   -0.0054    0.0061   -0.0036   -0.0167    0.0127
            Y    -0.0041   -0.0139    0.0000    0.0080   -0.0179    0.0268
            Z    -0.0048    0.0207    0.0190   -0.0085   -0.0031   -0.0025
 AT.  36 C  X     0.0074   -0.0054    0.0061    0.0036   -0.0167   -0.0127
            Y     0.0041   -0.0139    0.0000   -0.0080   -0.0179   -0.0268
            Z    -0.0048   -0.0207   -0.0190   -0.0085    0.0031   -0.0025
 AT.  37 C  X    -0.0128    0.0130    0.0024    0.0039    0.0071   -0.0014
            Y     0.0009    0.0018    0.0082   -0.0060   -0.0049   -0.0051
            Z     0.0094    0.0148   -0.0206   -0.0069   -0.0013    0.0060
 AT.  38 C  X     0.0128    0.0130    0.0024   -0.0039    0.0071    0.0014
            Y    -0.0009    0.0018    0.0082    0.0060   -0.0049    0.0051
            Z     0.0094   -0.0148    0.0206   -0.0069    0.0013    0.0060
 AT.  39 C  X    -0.0128   -0.0130    0.0024   -0.0039   -0.0071   -0.0014
            Y    -0.0009    0.0018   -0.0082   -0.0060   -0.0049    0.0051
            Z    -0.0094    0.0148    0.0206   -0.0069   -0.0013   -0.0060
 AT.  40 C  X     0.0128   -0.0130    0.0024    0.0039   -0.0071    0.0014
            Y     0.0009    0.0018   -0.0082    0.0060   -0.0049   -0.0051
            Z    -0.0094   -0.0148   -0.0206   -0.0069    0.0013   -0.0060
 AT.  41 H  X     0.0019    0.0041   -0.0029   -0.0084   -0.0135   -0.0064
            Y    -0.0191    0.0186   -0.0113   -0.0006   -0.0174    0.0097
            Z     0.0082    0.0183   -0.0289   -0.0046   -0.0044   -0.0016
 AT.  42 H  X    -0.0019    0.0041   -0.0029    0.0084   -0.0135    0.0064
            Y     0.0191    0.0186   -0.0113    0.0006   -0.0174   -0.0097
            Z     0.0082   -0.0183    0.0289   -0.0046    0.0044   -0.0016
 AT.  43 H  X     0.0019   -0.0041   -0.0029    0.0084    0.0135   -0.0064
            Y     0.0191    0.0186    0.0113   -0.0006   -0.0174   -0.0097
            Z    -0.0082    0.0183    0.0289   -0.0046   -0.0044    0.0016
 AT.  44 H  X    -0.0019   -0.0041   -0.0029   -0.0084    0.0135    0.0064
            Y    -0.0191    0.0186    0.0113    0.0006   -0.0174    0.0097
            Z    -0.0082   -0.0183   -0.0289   -0.0046    0.0044    0.0016
 AT.  45 H  X     0.0054   -0.0061   -0.0131    0.0022   -0.0184   -0.0328
            Y     0.0169   -0.0246   -0.0213    0.0070   -0.0547   -0.0750
            Z    -0.0059    0.0337   -0.0200   -0.0012    0.0088    0.0143
 AT.  46 H  X    -0.0054   -0.0061   -0.0131   -0.0022   -0.0184    0.0328
            Y    -0.0169   -0.0246   -0.0213   -0.0070   -0.0547    0.0750
            Z    -0.0059   -0.0337    0.0200   -0.0012   -0.0088    0.0143
 AT.  47 H  X     0.0054    0.0061   -0.0131   -0.0022    0.0184   -0.0328
            Y    -0.0169   -0.0246    0.0213    0.0070   -0.0547    0.0750
            Z     0.0059    0.0337    0.0200   -0.0012    0.0088   -0.0143
 AT.  48 H  X    -0.0054    0.0061   -0.0131    0.0022    0.0184    0.0328
            Y     0.0169   -0.0246    0.0213   -0.0070   -0.0547   -0.0750
            Z     0.0059   -0.0337   -0.0200   -0.0012   -0.0088   -0.0143
 AT.  49 H  X     0.0405    0.0244   -0.0203   -0.0342    0.0101    0.0183
            Y    -0.0413   -0.0608    0.0504    0.0550    0.0230    0.0062
            Z     0.0113    0.0170   -0.0048   -0.0016   -0.0083   -0.0124
 AT.  50 H  X    -0.0405    0.0244   -0.0203    0.0342    0.0101   -0.0183
            Y     0.0413   -0.0608    0.0504   -0.0550    0.0230   -0.0062
            Z     0.0113   -0.0170    0.0048   -0.0016    0.0083   -0.0124
 AT.  51 H  X     0.0405   -0.0244   -0.0203    0.0342   -0.0101    0.0183
            Y     0.0413   -0.0608   -0.0504    0.0550    0.0230   -0.0062
            Z    -0.0113    0.0170    0.0048   -0.0016   -0.0083    0.0124
 AT.  52 H  X    -0.0405   -0.0244   -0.0203   -0.0342   -0.0101   -0.0183
            Y    -0.0413   -0.0608   -0.0504   -0.0550    0.0230    0.0062
            Z    -0.0113   -0.0170   -0.0048   -0.0016    0.0083    0.0124
 AT.  53 H  X    -0.0122   -0.0555    0.0314    0.0217    0.0079   -0.0086
            Y    -0.0300   -0.0536    0.0445    0.0428    0.0256    0.0101
            Z     0.0136   -0.0494   -0.0010   -0.0011   -0.0382   -0.0493
 AT.  54 H  X     0.0122   -0.0555    0.0314   -0.0217    0.0079    0.0086
            Y     0.0300   -0.0536    0.0445   -0.0428    0.0256   -0.0101
            Z     0.0136    0.0494    0.0010   -0.0011    0.0382   -0.0493
 AT.  55 H  X    -0.0122    0.0555    0.0314   -0.0217   -0.0079   -0.0086
            Y     0.0300   -0.0536   -0.0445    0.0428    0.0256   -0.0101
            Z    -0.0136   -0.0494    0.0010   -0.0011   -0.0382    0.0493
 AT.  56 H  X     0.0122    0.0555    0.0314    0.0217   -0.0079    0.0086
            Y    -0.0300   -0.0536   -0.0445   -0.0428    0.0256    0.0101
            Z    -0.0136    0.0494   -0.0010   -0.0011    0.0382    0.0493
 AT.  57 H  X     0.0463    0.0497   -0.0242   -0.0380    0.0293    0.0541
            Y     0.0010    0.0118    0.0224    0.0160    0.0393    0.0421
            Z     0.0440    0.0499   -0.0154   -0.0174    0.0020    0.0060
 AT.  58 H  X    -0.0463    0.0497   -0.0242    0.0380    0.0293   -0.0541
            Y    -0.0010    0.0118    0.0224   -0.0160    0.0393   -0.0421
            Z     0.0440   -0.0499    0.0154   -0.0174   -0.0020    0.0060
 AT.  59 H  X     0.0463   -0.0497   -0.0242    0.0380   -0.0293    0.0541
            Y    -0.0010    0.0118   -0.0224    0.0160    0.0393   -0.0421
            Z    -0.0440    0.0499    0.0154   -0.0174    0.0020   -0.0060
 AT.  60 H  X    -0.0463   -0.0497   -0.0242   -0.0380   -0.0293   -0.0541
            Y     0.0010    0.0118   -0.0224   -0.0160    0.0393    0.0421
            Z    -0.0440   -0.0499   -0.0154   -0.0174   -0.0020   -0.0060
 AT.  61 H  X     0.0323    0.0362   -0.0274   -0.0407    0.0101    0.0133
            Y    -0.0127    0.0010    0.0109    0.0074    0.0364    0.0308
            Z     0.0353    0.0442   -0.0227   -0.0249    0.0002   -0.0093
 AT.  62 H  X    -0.0323    0.0362   -0.0274    0.0407    0.0101   -0.0133
            Y     0.0127    0.0010    0.0109   -0.0074    0.0364   -0.0308
            Z     0.0353   -0.0442    0.0227   -0.0249   -0.0002   -0.0093
 AT.  63 H  X     0.0323   -0.0362   -0.0274    0.0407   -0.0101    0.0133
            Y     0.0127    0.0010   -0.0109    0.0074    0.0364   -0.0308
            Z    -0.0353    0.0442    0.0227   -0.0249    0.0002    0.0093
 AT.  64 H  X    -0.0323   -0.0362   -0.0274   -0.0407   -0.0101   -0.0133
            Y    -0.0127    0.0010   -0.0109   -0.0074    0.0364    0.0308
            Z    -0.0353   -0.0442   -0.0227   -0.0249   -0.0002    0.0093
 AT.  65 H  X    -0.0024   -0.0763    0.0352    0.0208   -0.0063   -0.0271
            Y    -0.0018    0.0341    0.0067    0.0100    0.0431    0.0483
            Z     0.0056    0.0011   -0.0154   -0.0066   -0.0131   -0.0118
 AT.  66 H  X     0.0024   -0.0763    0.0352   -0.0208   -0.0063    0.0271
            Y     0.0018    0.0341    0.0067   -0.0100    0.0431   -0.0483
            Z     0.0056   -0.0011    0.0154   -0.0066    0.0131   -0.0118
 AT.  67 H  X    -0.0024    0.0763    0.0352   -0.0208    0.0063   -0.0271
            Y     0.0018    0.0341   -0.0067    0.0100    0.0431   -0.0483
            Z    -0.0056    0.0011    0.0154   -0.0066   -0.0131    0.0118
 AT.  68 H  X     0.0024    0.0763    0.0352    0.0208    0.0063    0.0271
            Y    -0.0018    0.0341   -0.0067   -0.0100    0.0431    0.0483
            Z    -0.0056   -0.0011   -0.0154   -0.0066    0.0131    0.0118
 AT.  69 H  X    -0.0250    0.0177    0.0322    0.0060    0.0628    0.0738
            Y     0.0132   -0.0188   -0.0144    0.0054   -0.0430   -0.0596
            Z     0.0034    0.0362   -0.0218   -0.0194   -0.0096   -0.0018
 AT.  70 H  X     0.0250    0.0177    0.0322   -0.0060    0.0628   -0.0738
            Y    -0.0132   -0.0188   -0.0144   -0.0054   -0.0430    0.0596
            Z     0.0034   -0.0362    0.0218   -0.0194    0.0096   -0.0018
 AT.  71 H  X    -0.0250   -0.0177    0.0322   -0.0060   -0.0628    0.0738
            Y    -0.0132   -0.0188    0.0144    0.0054   -0.0430    0.0596
            Z    -0.0034    0.0362    0.0218   -0.0194   -0.0096    0.0018
 AT.  72 H  X     0.0250   -0.0177    0.0322    0.0060   -0.0628   -0.0738
            Y     0.0132   -0.0188    0.0144   -0.0054   -0.0430   -0.0596
            Z    -0.0034   -0.0362   -0.0218   -0.0194    0.0096    0.0018
 AT.  73 H  X     0.0436    0.0305   -0.0141   -0.0283    0.0157    0.0364
            Y     0.0113    0.0394    0.0030   -0.0055    0.0557    0.0644
            Z     0.0184    0.0270   -0.0227   -0.0210   -0.0088   -0.0288
 AT.  74 H  X    -0.0436    0.0305   -0.0141    0.0283    0.0157   -0.0364
            Y    -0.0113    0.0394    0.0030    0.0055    0.0557   -0.0644
            Z     0.0184   -0.0270    0.0227   -0.0210    0.0088   -0.0288
 AT.  75 H  X     0.0436   -0.0305   -0.0141    0.0283   -0.0157    0.0364
            Y    -0.0113    0.0394   -0.0030   -0.0055    0.0557   -0.0644
            Z    -0.0184    0.0270    0.0227   -0.0210   -0.0088    0.0288
 AT.  76 H  X    -0.0436   -0.0305   -0.0141   -0.0283   -0.0157   -0.0364
            Y     0.0113    0.0394   -0.0030    0.0055    0.0557    0.0644
            Z    -0.0184   -0.0270   -0.0227   -0.0210    0.0088    0.0288

 FREQ(CM**-1)    234.45    235.74    241.27    254.32    266.68    274.54

 AT.   1 O  X    -0.0055    0.0086    0.0203    0.0133    0.0128   -0.0088
            Y    -0.0076    0.0229    0.0242    0.0134   -0.0003   -0.0071
            Z    -0.0055    0.0085    0.0098   -0.0047   -0.0158   -0.0000
 AT.   2 O  X    -0.0055   -0.0086    0.0203   -0.0133    0.0128    0.0088
            Y    -0.0076   -0.0229    0.0242   -0.0134   -0.0003    0.0071
            Z     0.0055    0.0085   -0.0098   -0.0047    0.0158   -0.0000
 AT.   3 O  X    -0.0055   -0.0086    0.0203    0.0133   -0.0128    0.0088
            Y     0.0076    0.0229   -0.0242   -0.0134   -0.0003   -0.0071
            Z     0.0055    0.0085   -0.0098    0.0047   -0.0158   -0.0000
 AT.   4 O  X    -0.0055    0.0086    0.0203   -0.0133   -0.0128   -0.0088
            Y     0.0076   -0.0229   -0.0242    0.0134   -0.0003    0.0071
            Z    -0.0055    0.0085    0.0098    0.0047    0.0158   -0.0000
 AT.   5 O  X    -0.0125    0.0143    0.0362    0.0192    0.0187   -0.0212
            Y     0.0017    0.0227    0.0184    0.0169    0.0072   -0.0068
            Z     0.0097   -0.0007   -0.0181   -0.0129   -0.0244    0.0215
 AT.   6 O  X    -0.0125   -0.0143    0.0362   -0.0192    0.0187    0.0212
            Y     0.0017   -0.0227    0.0184   -0.0169    0.0072    0.0068
            Z    -0.0097   -0.0007    0.0181   -0.0129    0.0244    0.0215
 AT.   7 O  X    -0.0125   -0.0143    0.0362    0.0192   -0.0187    0.0212
            Y    -0.0017    0.0227   -0.0184   -0.0169    0.0072   -0.0068
            Z    -0.0097   -0.0007    0.0181    0.0129   -0.0244    0.0215
 AT.   8 O  X    -0.0125    0.0143    0.0362   -0.0192   -0.0187   -0.0212
            Y    -0.0017   -0.0227   -0.0184    0.0169    0.0072    0.0068
            Z     0.0097   -0.0007   -0.0181    0.0129    0.0244    0.0215
 AT.   9 O  X     0.0041    0.0082   -0.0078    0.0111   -0.0182   -0.0096
            Y    -0.0045    0.0034   -0.0090    0.0099   -0.0026   -0.0115
            Z    -0.0274   -0.0170   -0.0016    0.0356    0.0008   -0.0420
 AT.  10 O  X     0.0041   -0.0082   -0.0078   -0.0111   -0.0182    0.0096
            Y    -0.0045   -0.0034   -0.0090   -0.0099   -0.0026    0.0115
            Z     0.0274   -0.0170    0.0016    0.0356   -0.0008   -0.0420
 AT.  11 O  X     0.0041   -0.0082   -0.0078    0.0111    0.0182    0.0096
            Y     0.0045    0.0034    0.0090   -0.0099   -0.0026   -0.0115
            Z     0.0274   -0.0170    0.0016   -0.0356    0.0008   -0.0420
 AT.  12 O  X     0.0041    0.0082   -0.0078   -0.0111    0.0182   -0.0096
            Y     0.0045   -0.0034    0.0090    0.0099   -0.0026    0.0115
            Z    -0.0274   -0.0170   -0.0016   -0.0356   -0.0008   -0.0420
 AT.  13 O  X     0.0080    0.0114   -0.0077    0.0002   -0.0068    0.0039
            Y    -0.0047    0.0046    0.0032   -0.0032    0.0036   -0.0005
            Z    -0.0159   -0.0057    0.0028    0.0005    0.0266   -0.0050
 AT.  14 O  X     0.0080   -0.0114   -0.0077   -0.0002   -0.0068   -0.0039
            Y    -0.0047   -0.0046    0.0032    0.0032    0.0036    0.0005
            Z     0.0159   -0.0057   -0.0028    0.0005   -0.0266   -0.0050
 AT.  15 O  X     0.0080   -0.0114   -0.0077    0.0002    0.0068   -0.0039
            Y     0.0047    0.0046   -0.0032    0.0032    0.0036   -0.0005
            Z     0.0159   -0.0057   -0.0028   -0.0005    0.0266   -0.0050
 AT.  16 O  X     0.0080    0.0114   -0.0077   -0.0002    0.0068    0.0039
            Y     0.0047   -0.0046   -0.0032   -0.0032    0.0036    0.0005
            Z    -0.0159   -0.0057    0.0028   -0.0005   -0.0266   -0.0050
 AT.  17 N  X    -0.0137   -0.0222   -0.0231    0.0021    0.0153    0.0056
            Y    -0.0328   -0.0443   -0.0248   -0.0132    0.0113    0.0093
            Z     0.0156    0.0023   -0.0428   -0.0285   -0.0428    0.0258
 AT.  18 N  X    -0.0137    0.0222   -0.0231   -0.0021    0.0153   -0.0056
            Y    -0.0328    0.0443   -0.0248    0.0132    0.0113   -0.0093
            Z    -0.0156    0.0023    0.0428   -0.0285    0.0428    0.0258
 AT.  19 N  X    -0.0137    0.0222   -0.0231    0.0021   -0.0153   -0.0056
            Y     0.0328   -0.0443    0.0248    0.0132    0.0113    0.0093
            Z    -0.0156    0.0023    0.0428    0.0285   -0.0428    0.0258
 AT.  20 N  X    -0.0137   -0.0222   -0.0231   -0.0021   -0.0153    0.0056
            Y     0.0328    0.0443    0.0248   -0.0132    0.0113   -0.0093
            Z     0.0156    0.0023   -0.0428    0.0285    0.0428    0.0258
 AT.  21 C  X    -0.0055    0.0057    0.0183    0.0113    0.0112   -0.0078
            Y    -0.0047    0.0077    0.0104   -0.0009   -0.0031    0.0031
            Z     0.0033    0.0067   -0.0029   -0.0051   -0.0190    0.0097
 AT.  22 C  X    -0.0055   -0.0057    0.0183   -0.0113    0.0112    0.0078
            Y    -0.0047   -0.0077    0.0104    0.0009   -0.0031   -0.0031
            Z    -0.0033    0.0067    0.0029   -0.0051    0.0190    0.0097
 AT.  23 C  X    -0.0055   -0.0057    0.0183    0.0113   -0.0112    0.0078
            Y     0.0047    0.0077   -0.0104    0.0009   -0.0031    0.0031
            Z    -0.0033    0.0067    0.0029    0.0051   -0.0190    0.0097
 AT.  24 C  X    -0.0055    0.0057    0.0183   -0.0113   -0.0112   -0.0078
            Y     0.0047   -0.0077   -0.0104   -0.0009   -0.0031   -0.0031
            Z     0.0033    0.0067   -0.0029    0.0051    0.0190    0.0097
 AT.  25 C  X     0.0077   -0.0045   -0.0134   -0.0075    0.0019    0.0118
            Y    -0.0141   -0.0239   -0.0083   -0.0202    0.0023    0.0158
            Z     0.0068    0.0050   -0.0156   -0.0110   -0.0199    0.0167
 AT.  26 C  X     0.0077    0.0045   -0.0134    0.0075    0.0019   -0.0118
            Y    -0.0141    0.0239   -0.0083    0.0202    0.0023   -0.0158
            Z    -0.0068    0.0050    0.0156   -0.0110    0.0199    0.0167
 AT.  27 C  X     0.0077    0.0045   -0.0134   -0.0075   -0.0019   -0.0118
            Y     0.0141   -0.0239    0.0083    0.0202    0.0023    0.0158
            Z    -0.0068    0.0050    0.0156    0.0110   -0.0199    0.0167
 AT.  28 C  X     0.0077   -0.0045   -0.0134    0.0075   -0.0019    0.0118
            Y     0.0141    0.0239    0.0083   -0.0202    0.0023   -0.0158
            Z     0.0068    0.0050   -0.0156    0.0110    0.0199    0.0167
 AT.  29 C  X     0.0293    0.0083   -0.0037   -0.0328   -0.0070    0.0230
            Y    -0.0186   -0.0260   -0.0111   -0.0114    0.0085    0.0091
            Z     0.0165    0.0117   -0.0065   -0.0188   -0.0011    0.0124
 AT.  30 C  X     0.0293   -0.0083   -0.0037    0.0328   -0.0070   -0.0230
            Y    -0.0186    0.0260   -0.0111    0.0114    0.0085   -0.0091
            Z    -0.0165    0.0117    0.0065   -0.0188    0.0011    0.0124
 AT.  31 C  X     0.0293   -0.0083   -0.0037   -0.0328    0.0070   -0.0230
            Y     0.0186   -0.0260    0.0111    0.0114    0.0085    0.0091
            Z    -0.0165    0.0117    0.0065    0.0188   -0.0011    0.0124
 AT.  32 C  X     0.0293    0.0083   -0.0037    0.0328    0.0070    0.0230
            Y     0.0186    0.0260    0.0111   -0.0114    0.0085   -0.0091
            Z     0.0165    0.0117   -0.0065    0.0188    0.0011    0.0124
 AT.  33 C  X    -0.0091   -0.0096   -0.0103    0.0125   -0.0064   -0.0177
            Y     0.0306    0.0268    0.0023   -0.0042   -0.0205    0.0029
            Z    -0.0153   -0.0032   -0.0071    0.0137    0.0090   -0.0175
 AT.  34 C  X    -0.0091    0.0096   -0.0103   -0.0125   -0.0064    0.0177
            Y     0.0306   -0.0268    0.0023    0.0042   -0.0205   -0.0029
            Z     0.0153   -0.0032    0.0071    0.0137   -0.0090   -0.0175
 AT.  35 C  X    -0.0091    0.0096   -0.0103    0.0125    0.0064    0.0177
            Y    -0.0306    0.0268   -0.0023    0.0042   -0.0205    0.0029
            Z     0.0153   -0.0032    0.0071   -0.0137    0.0090   -0.0175
 AT.  36 C  X    -0.0091   -0.0096   -0.0103   -0.0125    0.0064   -0.0177
            Y    -0.0306   -0.0268   -0.0023   -0.0042   -0.0205   -0.0029
            Z    -0.0153   -0.0032   -0.0071   -0.0137   -0.0090   -0.0175
 AT.  37 C  X    -0.0010    0.0037   -0.0091    0.0160   -0.0161   -0.0137
            Y     0.0038    0.0107   -0.0018    0.0008   -0.0080   -0.0028
            Z    -0.0165   -0.0077   -0.0041    0.0137    0.0146   -0.0208
 AT.  38 C  X    -0.0010   -0.0037   -0.0091   -0.0160   -0.0161    0.0137
            Y     0.0038   -0.0107   -0.0018   -0.0008   -0.0080    0.0028
            Z     0.0165   -0.0077    0.0041    0.0137   -0.0146   -0.0208
 AT.  39 C  X    -0.0010   -0.0037   -0.0091    0.0160    0.0161    0.0137
            Y    -0.0038    0.0107    0.0018   -0.0008   -0.0080   -0.0028
            Z     0.0165   -0.0077    0.0041   -0.0137    0.0146   -0.0208
 AT.  40 C  X    -0.0010    0.0037   -0.0091   -0.0160    0.0161   -0.0137
            Y    -0.0038   -0.0107    0.0018    0.0008   -0.0080    0.0028
            Z    -0.0165   -0.0077   -0.0041   -0.0137   -0.0146   -0.0208
 AT.  41 H  X     0.0027    0.0072    0.0037   -0.0088    0.0052    0.0130
            Y    -0.0040   -0.0099    0.0144   -0.0101    0.0051    0.0085
            Z    -0.0096   -0.0039   -0.0114    0.0073    0.0246   -0.0182
 AT.  42 H  X     0.0027   -0.0072    0.0037    0.0088    0.0052   -0.0130
            Y    -0.0040    0.0099    0.0144    0.0101    0.0051   -0.0085
            Z     0.0096   -0.0039    0.0114    0.0073   -0.0246   -0.0182
 AT.  43 H  X     0.0027   -0.0072    0.0037   -0.0088   -0.0052   -0.0130
            Y     0.0040   -0.0099   -0.0144    0.0101    0.0051    0.0085
            Z     0.0096   -0.0039    0.0114   -0.0073    0.0246   -0.0182
 AT.  44 H  X     0.0027    0.0072    0.0037    0.0088   -0.0052    0.0130
            Y     0.0040    0.0099   -0.0144   -0.0101    0.0051   -0.0085
            Z    -0.0096   -0.0039   -0.0114   -0.0073   -0.0246   -0.0182
 AT.  45 H  X     0.0430    0.0335    0.0003    0.0079   -0.0330   -0.0105
            Y     0.0850    0.0720    0.0134   -0.0070   -0.0491    0.0086
            Z    -0.0356   -0.0184   -0.0117    0.0305    0.0125   -0.0308
 AT.  46 H  X     0.0430   -0.0335    0.0003   -0.0079   -0.0330    0.0105
            Y     0.0850   -0.0720    0.0134    0.0070   -0.0491   -0.0086
            Z     0.0356   -0.0184    0.0117    0.0305   -0.0125   -0.0308
 AT.  47 H  X     0.0430   -0.0335    0.0003    0.0079    0.0330    0.0105
            Y    -0.0850    0.0720   -0.0134    0.0070   -0.0491    0.0086
            Z     0.0356   -0.0184    0.0117   -0.0305    0.0125   -0.0308
 AT.  48 H  X     0.0430    0.0335    0.0003   -0.0079    0.0330   -0.0105
            Y    -0.0850   -0.0720   -0.0134   -0.0070   -0.0491   -0.0086
            Z    -0.0356   -0.0184   -0.0117   -0.0305   -0.0125   -0.0308
 AT.  49 H  X     0.0051   -0.0162   -0.0332   -0.0169    0.0013    0.0173
            Y    -0.0007   -0.0132    0.0079   -0.0279    0.0077    0.0173
            Z     0.0017    0.0109   -0.0045    0.0037   -0.0219    0.0094
 AT.  50 H  X     0.0051    0.0162   -0.0332    0.0169    0.0013   -0.0173
            Y    -0.0007    0.0132    0.0079    0.0279    0.0077   -0.0173
            Z    -0.0017    0.0109    0.0045    0.0037    0.0219    0.0094
 AT.  51 H  X     0.0051    0.0162   -0.0332   -0.0169   -0.0013   -0.0173
            Y     0.0007   -0.0132   -0.0079    0.0279    0.0077    0.0173
            Z    -0.0017    0.0109    0.0045   -0.0037   -0.0219    0.0094
 AT.  52 H  X     0.0051   -0.0162   -0.0332    0.0169   -0.0013    0.0173
            Y     0.0007    0.0132   -0.0079   -0.0279    0.0077   -0.0173
            Z     0.0017    0.0109   -0.0045   -0.0037    0.0219    0.0094
 AT.  53 H  X     0.0379    0.0087    0.0010   -0.0525   -0.0055    0.0329
            Y     0.0065   -0.0152   -0.0016   -0.0464    0.0077    0.0304
            Z     0.0710    0.0484    0.0083   -0.0639   -0.0090    0.0486
 AT.  54 H  X     0.0379   -0.0087    0.0010    0.0525   -0.0055   -0.0329
            Y     0.0065    0.0152   -0.0016    0.0464    0.0077   -0.0304
            Z    -0.0710    0.0484   -0.0083   -0.0639    0.0090    0.0486
 AT.  55 H  X     0.0379   -0.0087    0.0010   -0.0525    0.0055   -0.0329
            Y    -0.0065   -0.0152    0.0016    0.0464    0.0077    0.0304
            Z    -0.0710    0.0484   -0.0083    0.0639   -0.0090    0.0486
 AT.  56 H  X     0.0379    0.0087    0.0010    0.0525    0.0055    0.0329
            Y    -0.0065    0.0152    0.0016   -0.0464    0.0077   -0.0304
            Z     0.0710    0.0484    0.0083    0.0639    0.0090    0.0486
 AT.  57 H  X    -0.0332   -0.0346   -0.0222    0.0127    0.0332   -0.0012
            Y    -0.0320   -0.0452   -0.0269   -0.0109    0.0116    0.0121
            Z     0.0048   -0.0051   -0.0458   -0.0161   -0.0337    0.0279
 AT.  58 H  X    -0.0332    0.0346   -0.0222   -0.0127    0.0332    0.0012
            Y    -0.0320    0.0452   -0.0269    0.0109    0.0116   -0.0121
            Z    -0.0048   -0.0051    0.0458   -0.0161    0.0337    0.0279
 AT.  59 H  X    -0.0332    0.0346   -0.0222    0.0127   -0.0332    0.0012
            Y     0.0320   -0.0452    0.0269    0.0109    0.0116    0.0121
            Z    -0.0048   -0.0051    0.0458    0.0161   -0.0337    0.0279
 AT.  60 H  X    -0.0332   -0.0346   -0.0222   -0.0127   -0.0332   -0.0012
            Y     0.0320    0.0452    0.0269   -0.0109    0.0116   -0.0121
            Z     0.0048   -0.0051   -0.0458    0.0161    0.0337    0.0279
 AT.  61 H  X    -0.0008   -0.0184   -0.0253   -0.0131    0.0033   -0.0013
            Y    -0.0250   -0.0337   -0.0156   -0.0156    0.0081    0.0053
            Z     0.0180   -0.0008   -0.0502   -0.0338   -0.0478    0.0269
 AT.  62 H  X    -0.0008    0.0184   -0.0253    0.0131    0.0033    0.0013
            Y    -0.0250    0.0337   -0.0156    0.0156    0.0081   -0.0053
            Z    -0.0180   -0.0008    0.0502   -0.0338    0.0478    0.0269
 AT.  63 H  X    -0.0008    0.0184   -0.0253   -0.0131   -0.0033    0.0013
            Y     0.0250   -0.0337    0.0156    0.0156    0.0081    0.0053
            Z    -0.0180   -0.0008    0.0502    0.0338   -0.0478    0.0269
 AT.  64 H  X    -0.0008   -0.0184   -0.0253    0.0131   -0.0033   -0.0013
            Y     0.0250    0.0337    0.0156   -0.0156    0.0081   -0.0053
            Z     0.0180   -0.0008   -0.0502    0.0338    0.0478    0.0269
 AT.  65 H  X     0.0672    0.0254    0.0048   -0.0810   -0.0124    0.0620
            Y    -0.0593   -0.0535   -0.0298    0.0284    0.0078   -0.0122
            Z     0.0095    0.0134   -0.0030   -0.0032    0.0034   -0.0055
 AT.  66 H  X     0.0672   -0.0254    0.0048    0.0810   -0.0124   -0.0620
            Y    -0.0593    0.0535   -0.0298   -0.0284    0.0078    0.0122
            Z    -0.0095    0.0134    0.0030   -0.0032   -0.0034   -0.0055
 AT.  67 H  X     0.0672   -0.0254    0.0048   -0.0810    0.0124   -0.0620
            Y     0.0593   -0.0535    0.0298   -0.0284    0.0078   -0.0122
            Z    -0.0095    0.0134    0.0030    0.0032    0.0034   -0.0055
 AT.  68 H  X     0.0672    0.0254    0.0048    0.0810    0.0124    0.0620
            Y     0.0593    0.0535    0.0298    0.0284    0.0078    0.0122
            Z     0.0095    0.0134   -0.0030    0.0032   -0.0034   -0.0055
 AT.  69 H  X    -0.0776   -0.0655   -0.0240    0.0158    0.0304   -0.0231
            Y     0.0667    0.0577    0.0096   -0.0044   -0.0411    0.0046
            Z    -0.0180    0.0075   -0.0070    0.0286   -0.0018   -0.0306
 AT.  70 H  X    -0.0776    0.0655   -0.0240   -0.0158    0.0304    0.0231
            Y     0.0667   -0.0577    0.0096    0.0044   -0.0411   -0.0046
            Z     0.0180    0.0075    0.0070    0.0286    0.0018   -0.0306
 AT.  71 H  X    -0.0776    0.0655   -0.0240    0.0158   -0.0304    0.0231
            Y    -0.0667    0.0577   -0.0096    0.0044   -0.0411    0.0046
            Z     0.0180    0.0075    0.0070   -0.0286   -0.0018   -0.0306
 AT.  72 H  X    -0.0776   -0.0655   -0.0240   -0.0158   -0.0304   -0.0231
            Y    -0.0667   -0.0577   -0.0096   -0.0044   -0.0411   -0.0046
            Z    -0.0180    0.0075   -0.0070   -0.0286    0.0018   -0.0306
 AT.  73 H  X    -0.0180   -0.0241   -0.0205    0.0103    0.0231    0.0109
            Y    -0.0473   -0.0580   -0.0382   -0.0096    0.0173    0.0061
            Z     0.0294    0.0126   -0.0378   -0.0422   -0.0559    0.0207
 AT.  74 H  X    -0.0180    0.0241   -0.0205   -0.0103    0.0231   -0.0109
            Y    -0.0473    0.0580   -0.0382    0.0096    0.0173   -0.0061
            Z    -0.0294    0.0126    0.0378   -0.0422    0.0559    0.0207
 AT.  75 H  X    -0.0180    0.0241   -0.0205    0.0103   -0.0231   -0.0109
            Y     0.0473   -0.0580    0.0382    0.0096    0.0173    0.0061
            Z    -0.0294    0.0126    0.0378    0.0422   -0.0559    0.0207
 AT.  76 H  X    -0.0180   -0.0241   -0.0205   -0.0103   -0.0231    0.0109
            Y     0.0473    0.0580    0.0382   -0.0096    0.0173   -0.0061
            Z     0.0294    0.0126   -0.0378    0.0422    0.0559    0.0207

 FREQ(CM**-1)    286.94    318.28    331.23    334.61    356.75    378.65

 AT.   1 O  X    -0.0122    0.0007   -0.0109    0.0125    0.0021   -0.0074
            Y    -0.0108    0.0023   -0.0011   -0.0046   -0.0068    0.0027
            Z     0.0132    0.0069    0.0171   -0.0045    0.0074    0.0216
 AT.   2 O  X     0.0122    0.0007    0.0109    0.0125    0.0021   -0.0074
            Y     0.0108    0.0023    0.0011   -0.0046   -0.0068    0.0027
            Z     0.0132   -0.0069    0.0171    0.0045   -0.0074   -0.0216
 AT.   3 O  X     0.0122    0.0007   -0.0109   -0.0125   -0.0021   -0.0074
            Y    -0.0108   -0.0023    0.0011   -0.0046   -0.0068   -0.0027
            Z     0.0132   -0.0069   -0.0171   -0.0045    0.0074   -0.0216
 AT.   4 O  X    -0.0122    0.0007    0.0109   -0.0125   -0.0021   -0.0074
            Y     0.0108   -0.0023   -0.0011   -0.0046   -0.0068   -0.0027
            Z     0.0132    0.0069   -0.0171    0.0045   -0.0074    0.0216
 AT.   5 O  X    -0.0008   -0.0103    0.0064    0.0052    0.0237    0.0114
            Y    -0.0186    0.0056   -0.0124    0.0014   -0.0141   -0.0087
            Z    -0.0138    0.0247   -0.0196    0.0087   -0.0364   -0.0311
 AT.   6 O  X     0.0008   -0.0103   -0.0064    0.0052    0.0237    0.0114
            Y     0.0186    0.0056    0.0124    0.0014   -0.0141   -0.0087
            Z    -0.0138   -0.0247   -0.0196   -0.0087    0.0364    0.0311
 AT.   7 O  X     0.0008   -0.0103    0.0064   -0.0052   -0.0237    0.0114
            Y    -0.0186   -0.0056    0.0124    0.0014   -0.0141    0.0087
            Z    -0.0138   -0.0247    0.0196    0.0087   -0.0364    0.0311
 AT.   8 O  X    -0.0008   -0.0103   -0.0064   -0.0052   -0.0237    0.0114
            Y     0.0186   -0.0056   -0.0124    0.0014   -0.0141    0.0087
            Z    -0.0138    0.0247    0.0196   -0.0087    0.0364   -0.0311
 AT.   9 O  X     0.0122    0.0138    0.0066    0.0052   -0.0059   -0.0030
            Y     0.0031    0.0100    0.0070    0.0077   -0.0037    0.0013
            Z     0.0207    0.0332    0.0258    0.0343    0.0041    0.0160
 AT.  10 O  X    -0.0122    0.0138   -0.0066    0.0052   -0.0059   -0.0030
            Y    -0.0031    0.0100   -0.0070    0.0077   -0.0037    0.0013
            Z     0.0207   -0.0332    0.0258   -0.0343   -0.0041   -0.0160
 AT.  11 O  X    -0.0122    0.0138    0.0066   -0.0052    0.0059   -0.0030
            Y     0.0031   -0.0100   -0.0070    0.0077   -0.0037   -0.0013
            Z     0.0207   -0.0332   -0.0258    0.0343    0.0041   -0.0160
 AT.  12 O  X     0.0122    0.0138   -0.0066   -0.0052    0.0059   -0.0030
            Y    -0.0031   -0.0100    0.0070    0.0077   -0.0037   -0.0013
            Z     0.0207    0.0332   -0.0258   -0.0343   -0.0041    0.0160
 AT.  13 O  X    -0.0095   -0.0110   -0.0091   -0.0178   -0.0081   -0.0120
            Y     0.0000   -0.0012   -0.0031    0.0017    0.0061    0.0030
            Z    -0.0270   -0.0282   -0.0135   -0.0185    0.0008   -0.0057
 AT.  14 O  X     0.0095   -0.0110    0.0091   -0.0178   -0.0081   -0.0120
            Y    -0.0000   -0.0012    0.0031    0.0017    0.0061    0.0030
            Z    -0.0270    0.0282   -0.0135    0.0185   -0.0008    0.0057
 AT.  15 O  X     0.0095   -0.0110   -0.0091    0.0178    0.0081   -0.0120
            Y     0.0000    0.0012    0.0031    0.0017    0.0061   -0.0030
            Z    -0.0270    0.0282    0.0135   -0.0185    0.0008    0.0057
 AT.  16 O  X    -0.0095   -0.0110    0.0091    0.0178    0.0081   -0.0120
            Y    -0.0000    0.0012   -0.0031    0.0017    0.0061   -0.0030
            Z    -0.0270   -0.0282    0.0135    0.0185   -0.0008   -0.0057
 AT.  17 N  X    -0.0059   -0.0052   -0.0076   -0.0147   -0.0120    0.0025
            Y     0.0003   -0.0162    0.0047   -0.0163    0.0065    0.0086
            Z     0.0460   -0.0055    0.0469   -0.0187    0.0314    0.0253
 AT.  18 N  X     0.0059   -0.0052    0.0076   -0.0147   -0.0120    0.0025
            Y    -0.0003   -0.0162   -0.0047   -0.0163    0.0065    0.0086
            Z     0.0460    0.0055    0.0469    0.0187   -0.0314   -0.0253
 AT.  19 N  X     0.0059   -0.0052   -0.0076    0.0147    0.0120    0.0025
            Y     0.0003    0.0162   -0.0047   -0.0163    0.0065   -0.0086
            Z     0.0460    0.0055   -0.0469   -0.0187    0.0314   -0.0253
 AT.  20 N  X    -0.0059   -0.0052    0.0076    0.0147    0.0120    0.0025
            Y    -0.0003    0.0162    0.0047   -0.0163    0.0065   -0.0086
            Z     0.0460   -0.0055   -0.0469    0.0187   -0.0314    0.0253
 AT.  21 C  X    -0.0130    0.0015   -0.0105    0.0131    0.0027   -0.0073
            Y    -0.0048    0.0026    0.0008    0.0020    0.0009    0.0000
            Z    -0.0083    0.0164   -0.0070    0.0014   -0.0210   -0.0175
 AT.  22 C  X     0.0130    0.0015    0.0105    0.0131    0.0027   -0.0073
            Y     0.0048    0.0026   -0.0008    0.0020    0.0009    0.0000
            Z    -0.0083   -0.0164   -0.0070   -0.0014    0.0210    0.0175
 AT.  23 C  X     0.0130    0.0015   -0.0105   -0.0131   -0.0027   -0.0073
            Y    -0.0048   -0.0026   -0.0008    0.0020    0.0009   -0.0000
            Z    -0.0083   -0.0164    0.0070    0.0014   -0.0210    0.0175
 AT.  24 C  X    -0.0130    0.0015    0.0105   -0.0131   -0.0027   -0.0073
            Y     0.0048   -0.0026    0.0008    0.0020    0.0009   -0.0000
            Z    -0.0083    0.0164    0.0070   -0.0014    0.0210   -0.0175
 AT.  25 C  X    -0.0012   -0.0016   -0.0063    0.0003   -0.0044   -0.0071
            Y    -0.0053   -0.0085   -0.0029   -0.0007    0.0035   -0.0083
            Z    -0.0044    0.0086   -0.0042   -0.0077   -0.0216   -0.0204
 AT.  26 C  X     0.0012   -0.0016    0.0063    0.0003   -0.0044   -0.0071
            Y     0.0053   -0.0085    0.0029   -0.0007    0.0035   -0.0083
            Z    -0.0044   -0.0086   -0.0042    0.0077    0.0216    0.0204
 AT.  27 C  X     0.0012   -0.0016   -0.0063   -0.0003    0.0044   -0.0071
            Y    -0.0053    0.0085    0.0029   -0.0007    0.0035    0.0083
            Z    -0.0044   -0.0086    0.0042   -0.0077   -0.0216    0.0204
 AT.  28 C  X    -0.0012   -0.0016    0.0063   -0.0003    0.0044   -0.0071
            Y     0.0053    0.0085   -0.0029   -0.0007    0.0035    0.0083
            Z    -0.0044    0.0086    0.0042    0.0077    0.0216   -0.0204
 AT.  29 C  X     0.0027   -0.0133    0.0007   -0.0150    0.0032    0.0100
            Y    -0.0067   -0.0100   -0.0052    0.0011    0.0015   -0.0133
            Z    -0.0153   -0.0212   -0.0099   -0.0297   -0.0161   -0.0171
 AT.  30 C  X    -0.0027   -0.0133   -0.0007   -0.0150    0.0032    0.0100
            Y     0.0067   -0.0100    0.0052    0.0011    0.0015   -0.0133
            Z    -0.0153    0.0212   -0.0099    0.0297    0.0161    0.0171
 AT.  31 C  X    -0.0027   -0.0133    0.0007    0.0150   -0.0032    0.0100
            Y    -0.0067    0.0100    0.0052    0.0011    0.0015    0.0133
            Z    -0.0153    0.0212    0.0099   -0.0297   -0.0161    0.0171
 AT.  32 C  X     0.0027   -0.0133   -0.0007    0.0150   -0.0032    0.0100
            Y     0.0067    0.0100   -0.0052    0.0011    0.0015    0.0133
            Z    -0.0153   -0.0212    0.0099    0.0297    0.0161   -0.0171
 AT.  33 C  X     0.0160    0.0198    0.0167    0.0193    0.0011    0.0128
            Y     0.0159    0.0095    0.0111    0.0062    0.0054    0.0067
            Z    -0.0125   -0.0064   -0.0024   -0.0078   -0.0128   -0.0145
 AT.  34 C  X    -0.0160    0.0198   -0.0167    0.0193    0.0011    0.0128
            Y    -0.0159    0.0095   -0.0111    0.0062    0.0054    0.0067
            Z    -0.0125    0.0064   -0.0024    0.0078    0.0128    0.0145
 AT.  35 C  X    -0.0160    0.0198    0.0167   -0.0193   -0.0011    0.0128
            Y     0.0159   -0.0095   -0.0111    0.0062    0.0054   -0.0067
            Z    -0.0125    0.0064    0.0024   -0.0078   -0.0128    0.0145
 AT.  36 C  X     0.0160    0.0198   -0.0167   -0.0193   -0.0011    0.0128
            Y    -0.0159   -0.0095    0.0111    0.0062    0.0054   -0.0067
            Z    -0.0125   -0.0064    0.0024    0.0078    0.0128   -0.0145
 AT.  37 C  X     0.0131    0.0181    0.0088    0.0090   -0.0053   -0.0005
            Y     0.0074    0.0058    0.0036    0.0056    0.0019    0.0017
            Z    -0.0097   -0.0049    0.0031    0.0007   -0.0041   -0.0027
 AT.  38 C  X    -0.0131    0.0181   -0.0088    0.0090   -0.0053   -0.0005
            Y    -0.0074    0.0058   -0.0036    0.0056    0.0019    0.0017
            Z    -0.0097    0.0049    0.0031   -0.0007    0.0041    0.0027
 AT.  39 C  X    -0.0131    0.0181    0.0088   -0.0090    0.0053   -0.0005
            Y     0.0074   -0.0058   -0.0036    0.0056    0.0019   -0.0017
            Z    -0.0097    0.0049   -0.0031    0.0007   -0.0041    0.0027
 AT.  40 C  X     0.0131    0.0181   -0.0088   -0.0090    0.0053   -0.0005
            Y    -0.0074   -0.0058    0.0036    0.0056    0.0019   -0.0017
            Z    -0.0097   -0.0049   -0.0031   -0.0007    0.0041   -0.0027
 AT.  41 H  X    -0.0204   -0.0261   -0.0189   -0.0257   -0.0002   -0.0115
            Y     0.0090    0.0033    0.0010   -0.0012    0.0009    0.0022
            Z    -0.0282   -0.0228   -0.0044   -0.0144   -0.0120   -0.0112
 AT.  42 H  X     0.0204   -0.0261    0.0189   -0.0257   -0.0002   -0.0115
            Y    -0.0090    0.0033   -0.0010   -0.0012    0.0009    0.0022
            Z    -0.0282    0.0228   -0.0044    0.0144    0.0120    0.0112
 AT.  43 H  X     0.0204   -0.0261   -0.0189    0.0257    0.0002   -0.0115
            Y     0.0090   -0.0033   -0.0010   -0.0012    0.0009   -0.0022
            Z    -0.0282    0.0228    0.0044   -0.0144   -0.0120    0.0112
 AT.  44 H  X    -0.0204   -0.0261    0.0189    0.0257    0.0002   -0.0115
            Y    -0.0090   -0.0033    0.0010   -0.0012    0.0009   -0.0022
            Z    -0.0282   -0.0228    0.0044    0.0144    0.0120   -0.0112
 AT.  45 H  X     0.0324    0.0351    0.0305    0.0182    0.0035    0.0320
            Y     0.0341    0.0273    0.0265    0.0067    0.0077    0.0271
            Z    -0.0127    0.0008   -0.0021    0.0022   -0.0155   -0.0262
 AT.  46 H  X    -0.0324    0.0351   -0.0305    0.0182    0.0035    0.0320
            Y    -0.0341    0.0273   -0.0265    0.0067    0.0077    0.0271
            Z    -0.0127   -0.0008   -0.0021   -0.0022    0.0155    0.0262
 AT.  47 H  X    -0.0324    0.0351    0.0305   -0.0182   -0.0035    0.0320
            Y     0.0341   -0.0273   -0.0265    0.0067    0.0077   -0.0271
            Z    -0.0127   -0.0008    0.0021    0.0022   -0.0155    0.0262
 AT.  48 H  X     0.0324    0.0351   -0.0305   -0.0182   -0.0035    0.0320
            Y    -0.0341   -0.0273    0.0265    0.0067    0.0077   -0.0271
            Z    -0.0127    0.0008    0.0021   -0.0022    0.0155   -0.0262
 AT.  49 H  X     0.0132   -0.0146    0.0100   -0.0169    0.0085    0.0100
            Y    -0.0206   -0.0149   -0.0190    0.0013   -0.0057   -0.0239
            Z    -0.0102    0.0258   -0.0113    0.0089   -0.0291   -0.0286
 AT.  50 H  X    -0.0132   -0.0146   -0.0100   -0.0169    0.0085    0.0100
            Y     0.0206   -0.0149    0.0190    0.0013   -0.0057   -0.0239
            Z    -0.0102   -0.0258   -0.0113   -0.0089    0.0291    0.0286
 AT.  51 H  X    -0.0132   -0.0146    0.0100    0.0169   -0.0085    0.0100
            Y    -0.0206    0.0149    0.0190    0.0013   -0.0057    0.0239
            Z    -0.0102   -0.0258    0.0113    0.0089   -0.0291    0.0286
 AT.  52 H  X     0.0132   -0.0146   -0.0100    0.0169   -0.0085    0.0100
            Y     0.0206    0.0149   -0.0190    0.0013   -0.0057    0.0239
            Z    -0.0102    0.0258    0.0113   -0.0089    0.0291   -0.0286
 AT.  53 H  X    -0.0027   -0.0300   -0.0008   -0.0353    0.0055    0.0179
            Y    -0.0156   -0.0385   -0.0099   -0.0347    0.0048   -0.0029
            Z    -0.0262   -0.0557   -0.0228   -0.0743   -0.0145   -0.0154
 AT.  54 H  X     0.0027   -0.0300    0.0008   -0.0353    0.0055    0.0179
            Y     0.0156   -0.0385    0.0099   -0.0347    0.0048   -0.0029
            Z    -0.0262    0.0557   -0.0228    0.0743    0.0145    0.0154
 AT.  55 H  X     0.0027   -0.0300   -0.0008    0.0353   -0.0055    0.0179
            Y    -0.0156    0.0385    0.0099   -0.0347    0.0048    0.0029
            Z    -0.0262    0.0557    0.0228   -0.0743   -0.0145    0.0154
 AT.  56 H  X    -0.0027   -0.0300    0.0008    0.0353   -0.0055    0.0179
            Y     0.0156    0.0385   -0.0099   -0.0347    0.0048    0.0029
            Z    -0.0262   -0.0557    0.0228    0.0743    0.0145   -0.0154
 AT.  57 H  X    -0.0194   -0.0072   -0.0233   -0.0232   -0.0329    0.0061
            Y     0.0070   -0.0179    0.0051   -0.0113    0.0100    0.0119
            Z     0.0487   -0.0090    0.0387   -0.0154    0.0238    0.0316
 AT.  58 H  X     0.0194   -0.0072    0.0233   -0.0232   -0.0329    0.0061
            Y    -0.0070   -0.0179   -0.0051   -0.0113    0.0100    0.0119
            Z     0.0487    0.0090    0.0387    0.0154   -0.0238   -0.0316
 AT.  59 H  X     0.0194   -0.0072   -0.0233    0.0232    0.0329    0.0061
            Y     0.0070    0.0179   -0.0051   -0.0113    0.0100   -0.0119
            Z     0.0487    0.0090   -0.0387   -0.0154    0.0238   -0.0316
 AT.  60 H  X    -0.0194   -0.0072    0.0233    0.0232    0.0329    0.0061
            Y    -0.0070    0.0179    0.0051   -0.0113    0.0100   -0.0119
            Z     0.0487   -0.0090   -0.0387    0.0154   -0.0238    0.0316
 AT.  61 H  X     0.0161   -0.0145    0.0193   -0.0172    0.0235    0.0213
            Y    -0.0106   -0.0086    0.0037   -0.0201    0.0005    0.0001
            Z     0.0619   -0.0123    0.0615   -0.0186    0.0521    0.0370
 AT.  62 H  X    -0.0161   -0.0145   -0.0193   -0.0172    0.0235    0.0213
            Y     0.0106   -0.0086   -0.0037   -0.0201    0.0005    0.0001
            Z     0.0619    0.0123    0.0615    0.0186   -0.0521   -0.0370
 AT.  63 H  X    -0.0161   -0.0145    0.0193    0.0172   -0.0235    0.0213
            Y    -0.0106    0.0086   -0.0037   -0.0201    0.0005   -0.0001
            Z     0.0619    0.0123   -0.0615   -0.0186    0.0521   -0.0370
 AT.  64 H  X     0.0161   -0.0145   -0.0193    0.0172   -0.0235    0.0213
            Y     0.0106    0.0086    0.0037   -0.0201    0.0005   -0.0001
            Z     0.0619   -0.0123   -0.0615    0.0186   -0.0521    0.0370
 AT.  65 H  X    -0.0114   -0.0472   -0.0146   -0.0573    0.0014    0.0075
            Y     0.0049    0.0293    0.0016    0.0483   -0.0043   -0.0272
            Z    -0.0102   -0.0160   -0.0023   -0.0226   -0.0119   -0.0073
 AT.  66 H  X     0.0114   -0.0472    0.0146   -0.0573    0.0014    0.0075
            Y    -0.0049    0.0293   -0.0016    0.0483   -0.0043   -0.0272
            Z    -0.0102    0.0160   -0.0023    0.0226    0.0119    0.0073
 AT.  67 H  X     0.0114   -0.0472   -0.0146    0.0573   -0.0014    0.0075
            Y     0.0049   -0.0293   -0.0016    0.0483   -0.0043    0.0272
            Z    -0.0102    0.0160    0.0023   -0.0226   -0.0119    0.0073
 AT.  68 H  X    -0.0114   -0.0472    0.0146    0.0573   -0.0014    0.0075
            Y    -0.0049   -0.0293    0.0016    0.0483   -0.0043    0.0272
            Z    -0.0102   -0.0160    0.0023    0.0226    0.0119   -0.0073
 AT.  69 H  X    -0.0103   -0.0037   -0.0058    0.0159   -0.0044   -0.0168
            Y     0.0306    0.0235    0.0236    0.0084    0.0077    0.0226
            Z    -0.0035    0.0081    0.0032   -0.0008   -0.0177   -0.0123
 AT.  70 H  X     0.0103   -0.0037    0.0058    0.0159   -0.0044   -0.0168
            Y    -0.0306    0.0235   -0.0236    0.0084    0.0077    0.0226
            Z    -0.0035   -0.0081    0.0032    0.0008    0.0177    0.0123
 AT.  71 H  X     0.0103   -0.0037   -0.0058   -0.0159    0.0044   -0.0168
            Y     0.0306   -0.0235   -0.0236    0.0084    0.0077   -0.0226
            Z    -0.0035   -0.0081   -0.0032   -0.0008   -0.0177    0.0123
 AT.  72 H  X    -0.0103   -0.0037    0.0058   -0.0159    0.0044   -0.0168
            Y    -0.0306   -0.0235    0.0236    0.0084    0.0077   -0.0226
            Z    -0.0035    0.0081   -0.0032    0.0008    0.0177   -0.0123
 AT.  73 H  X    -0.0216    0.0010   -0.0301   -0.0078   -0.0378   -0.0154
            Y     0.0129   -0.0253    0.0172   -0.0318    0.0148    0.0369
            Z     0.0582   -0.0076    0.0690   -0.0185    0.0614    0.0310
 AT.  74 H  X     0.0216    0.0010    0.0301   -0.0078   -0.0378   -0.0154
            Y    -0.0129   -0.0253   -0.0172   -0.0318    0.0148    0.0369
            Z     0.0582    0.0076    0.0690    0.0185   -0.0614   -0.0310
 AT.  75 H  X     0.0216    0.0010   -0.0301    0.0078    0.0378   -0.0154
            Y     0.0129    0.0253   -0.0172   -0.0318    0.0148   -0.0369
            Z     0.0582    0.0076   -0.0690   -0.0185    0.0614   -0.0310
 AT.  76 H  X    -0.0216    0.0010    0.0301    0.0078    0.0378   -0.0154
            Y    -0.0129    0.0253    0.0172   -0.0318    0.0148   -0.0369
            Z     0.0582   -0.0076   -0.0690    0.0185   -0.0614    0.0310

 FREQ(CM**-1)    382.35    386.89    399.55    399.90    405.90    428.14

 AT.   1 O  X     0.0108   -0.0115    0.0114   -0.0137   -0.0114    0.0120
            Y    -0.0123    0.0153   -0.0144    0.0155    0.0069   -0.0096
            Z    -0.0198    0.0215   -0.0260    0.0184    0.0122   -0.0155
 AT.   2 O  X    -0.0108    0.0115    0.0114   -0.0137    0.0114   -0.0120
            Y     0.0123   -0.0153   -0.0144    0.0155   -0.0069    0.0096
            Z    -0.0198    0.0215    0.0260   -0.0184    0.0122   -0.0155
 AT.   3 O  X    -0.0108   -0.0115   -0.0114   -0.0137   -0.0114   -0.0120
            Y    -0.0123   -0.0153   -0.0144   -0.0155   -0.0069   -0.0096
            Z    -0.0198   -0.0215   -0.0260   -0.0184   -0.0122   -0.0155
 AT.   4 O  X     0.0108    0.0115   -0.0114   -0.0137    0.0114    0.0120
            Y     0.0123    0.0153   -0.0144   -0.0155    0.0069    0.0096
            Z    -0.0198   -0.0215    0.0260    0.0184   -0.0122   -0.0155
 AT.   5 O  X    -0.0085    0.0037    0.0020   -0.0124   -0.0250    0.0218
            Y     0.0009    0.0044   -0.0033    0.0071    0.0051   -0.0061
            Z     0.0302   -0.0202    0.0108    0.0023    0.0290   -0.0206
 AT.   6 O  X     0.0085   -0.0037    0.0020   -0.0124    0.0250   -0.0218
            Y    -0.0009   -0.0044   -0.0033    0.0071   -0.0051    0.0061
            Z     0.0302   -0.0202   -0.0108   -0.0023    0.0290   -0.0206
 AT.   7 O  X     0.0085    0.0037   -0.0020   -0.0124   -0.0250   -0.0218
            Y     0.0009   -0.0044   -0.0033   -0.0071   -0.0051   -0.0061
            Z     0.0302    0.0202    0.0108   -0.0023   -0.0290   -0.0206
 AT.   8 O  X    -0.0085   -0.0037   -0.0020   -0.0124    0.0250    0.0218
            Y    -0.0009    0.0044   -0.0033   -0.0071    0.0051    0.0061
            Z     0.0302    0.0202   -0.0108    0.0023   -0.0290   -0.0206
 AT.   9 O  X    -0.0021    0.0024   -0.0036    0.0054    0.0019   -0.0021
            Y     0.0014    0.0014   -0.0035    0.0012    0.0028   -0.0041
            Z     0.0087   -0.0036   -0.0131    0.0002    0.0142   -0.0133
 AT.  10 O  X     0.0021   -0.0024   -0.0036    0.0054   -0.0019    0.0021
            Y    -0.0014   -0.0014   -0.0035    0.0012   -0.0028    0.0041
            Z     0.0087   -0.0036    0.0131   -0.0002    0.0142   -0.0133
 AT.  11 O  X     0.0021    0.0024    0.0036    0.0054    0.0019    0.0021
            Y     0.0014   -0.0014   -0.0035   -0.0012   -0.0028   -0.0041
            Z     0.0087    0.0036   -0.0131   -0.0002   -0.0142   -0.0133
 AT.  12 O  X    -0.0021   -0.0024    0.0036    0.0054   -0.0019   -0.0021
            Y    -0.0014    0.0014   -0.0035   -0.0012    0.0028    0.0041
            Z     0.0087    0.0036    0.0131    0.0002   -0.0142   -0.0133
 AT.  13 O  X    -0.0080    0.0054    0.0081    0.0029   -0.0117    0.0096
            Y     0.0012   -0.0029   -0.0036   -0.0026    0.0046   -0.0034
            Z    -0.0074    0.0011    0.0108   -0.0078   -0.0196    0.0144
 AT.  14 O  X     0.0080   -0.0054    0.0081    0.0029    0.0117   -0.0096
            Y    -0.0012    0.0029   -0.0036   -0.0026   -0.0046    0.0034
            Z    -0.0074    0.0011   -0.0108    0.0078   -0.0196    0.0144
 AT.  15 O  X     0.0080    0.0054   -0.0081    0.0029   -0.0117   -0.0096
            Y     0.0012    0.0029   -0.0036    0.0026   -0.0046   -0.0034
            Z    -0.0074   -0.0011    0.0108    0.0078    0.0196    0.0144
 AT.  16 O  X    -0.0080   -0.0054   -0.0081    0.0029    0.0117    0.0096
            Y    -0.0012   -0.0029   -0.0036    0.0026    0.0046    0.0034
            Z    -0.0074   -0.0011   -0.0108   -0.0078    0.0196    0.0144
 AT.  17 N  X    -0.0170    0.0222   -0.0180    0.0229    0.0091   -0.0154
            Y    -0.0219    0.0174   -0.0121    0.0168   -0.0044   -0.0046
            Z    -0.0010   -0.0136    0.0177   -0.0239   -0.0101    0.0235
 AT.  18 N  X     0.0170   -0.0222   -0.0180    0.0229   -0.0091    0.0154
            Y     0.0219   -0.0174   -0.0121    0.0168    0.0044    0.0046
            Z    -0.0010   -0.0136   -0.0177    0.0239   -0.0101    0.0235
 AT.  19 N  X     0.0170    0.0222    0.0180    0.0229    0.0091    0.0154
            Y    -0.0219   -0.0174   -0.0121   -0.0168    0.0044   -0.0046
            Z    -0.0010    0.0136    0.0177    0.0239    0.0101    0.0235
 AT.  20 N  X    -0.0170   -0.0222    0.0180    0.0229   -0.0091   -0.0154
            Y     0.0219    0.0174   -0.0121   -0.0168   -0.0044    0.0046
            Z    -0.0010    0.0136   -0.0177   -0.0239    0.0101    0.0235
 AT.  21 C  X     0.0106   -0.0133    0.0128   -0.0130   -0.0116    0.0116
            Y     0.0046   -0.0059    0.0034   -0.0042    0.0031   -0.0005
            Z     0.0105   -0.0041    0.0003    0.0091    0.0176   -0.0146
 AT.  22 C  X    -0.0106    0.0133    0.0128   -0.0130    0.0116   -0.0116
            Y    -0.0046    0.0059    0.0034   -0.0042   -0.0031    0.0005
            Z     0.0105   -0.0041   -0.0003   -0.0091    0.0176   -0.0146
 AT.  23 C  X    -0.0106   -0.0133   -0.0128   -0.0130   -0.0116   -0.0116
            Y     0.0046    0.0059    0.0034    0.0042   -0.0031   -0.0005
            Z     0.0105    0.0041    0.0003   -0.0091   -0.0176   -0.0146
 AT.  24 C  X     0.0106    0.0133   -0.0128   -0.0130    0.0116    0.0116
            Y    -0.0046   -0.0059    0.0034    0.0042    0.0031    0.0005
            Z     0.0105    0.0041   -0.0003    0.0091   -0.0176   -0.0146
 AT.  25 C  X     0.0140   -0.0135    0.0129   -0.0128    0.0014    0.0041
            Y     0.0109   -0.0185    0.0192   -0.0130   -0.0059    0.0082
            Z     0.0129   -0.0091    0.0110    0.0027    0.0142   -0.0077
 AT.  26 C  X    -0.0140    0.0135    0.0129   -0.0128   -0.0014   -0.0041
            Y    -0.0109    0.0185    0.0192   -0.0130    0.0059   -0.0082
            Z     0.0129   -0.0091   -0.0110   -0.0027    0.0142   -0.0077
 AT.  27 C  X    -0.0140   -0.0135   -0.0129   -0.0128    0.0014   -0.0041
            Y     0.0109    0.0185    0.0192    0.0130    0.0059    0.0082
            Z     0.0129    0.0091    0.0110   -0.0027   -0.0142   -0.0077
 AT.  28 C  X     0.0140    0.0135   -0.0129   -0.0128   -0.0014    0.0041
            Y    -0.0109   -0.0185    0.0192    0.0130   -0.0059   -0.0082
            Z     0.0129    0.0091   -0.0110    0.0027   -0.0142   -0.0077
 AT.  29 C  X    -0.0094    0.0092   -0.0096    0.0065    0.0057   -0.0065
            Y     0.0125   -0.0222    0.0271   -0.0175   -0.0141    0.0162
            Z    -0.0168    0.0154    0.0045    0.0143   -0.0134    0.0087
 AT.  30 C  X     0.0094   -0.0092   -0.0096    0.0065   -0.0057    0.0065
            Y    -0.0125    0.0222    0.0271   -0.0175    0.0141   -0.0162
            Z    -0.0168    0.0154   -0.0045   -0.0143   -0.0134    0.0087
 AT.  31 C  X     0.0094    0.0092    0.0096    0.0065    0.0057    0.0065
            Y     0.0125    0.0222    0.0271    0.0175    0.0141    0.0162
            Z    -0.0168   -0.0154    0.0045   -0.0143    0.0134    0.0087
 AT.  32 C  X    -0.0094   -0.0092    0.0096    0.0065   -0.0057   -0.0065
            Y    -0.0125   -0.0222    0.0271    0.0175   -0.0141   -0.0162
            Z    -0.0168   -0.0154   -0.0045    0.0143    0.0134    0.0087
 AT.  33 C  X     0.0040   -0.0022   -0.0121   -0.0013    0.0112   -0.0117
            Y     0.0030   -0.0058   -0.0001   -0.0051    0.0024    0.0001
            Z    -0.0078    0.0055    0.0070    0.0031   -0.0172    0.0118
 AT.  34 C  X    -0.0040    0.0022   -0.0121   -0.0013   -0.0112    0.0117
            Y    -0.0030    0.0058   -0.0001   -0.0051   -0.0024   -0.0001
            Z    -0.0078    0.0055   -0.0070   -0.0031   -0.0172    0.0118
 AT.  35 C  X    -0.0040   -0.0022    0.0121   -0.0013    0.0112    0.0117
            Y     0.0030    0.0058   -0.0001    0.0051   -0.0024    0.0001
            Z    -0.0078   -0.0055    0.0070   -0.0031    0.0172    0.0118
 AT.  36 C  X     0.0040    0.0022    0.0121   -0.0013   -0.0112   -0.0117
            Y    -0.0030   -0.0058   -0.0001    0.0051    0.0024   -0.0001
            Z    -0.0078   -0.0055   -0.0070    0.0031    0.0172    0.0118
 AT.  37 C  X     0.0004    0.0019   -0.0063    0.0054    0.0056   -0.0056
            Y     0.0028    0.0003    0.0001    0.0024    0.0035   -0.0018
            Z    -0.0057    0.0019    0.0022   -0.0038   -0.0134    0.0084
 AT.  38 C  X    -0.0004   -0.0019   -0.0063    0.0054   -0.0056    0.0056
            Y    -0.0028   -0.0003    0.0001    0.0024   -0.0035    0.0018
            Z    -0.0057    0.0019   -0.0022    0.0038   -0.0134    0.0084
 AT.  39 C  X    -0.0004    0.0019    0.0063    0.0054    0.0056    0.0056
            Y     0.0028   -0.0003    0.0001   -0.0024   -0.0035   -0.0018
            Z    -0.0057   -0.0019    0.0022    0.0038    0.0134    0.0084
 AT.  40 C  X     0.0004   -0.0019    0.0063    0.0054   -0.0056   -0.0056
            Y    -0.0028    0.0003    0.0001   -0.0024    0.0035    0.0018
            Z    -0.0057   -0.0019   -0.0022   -0.0038    0.0134    0.0084
 AT.  41 H  X    -0.0083    0.0052    0.0153   -0.0034   -0.0132    0.0113
            Y     0.0062   -0.0074   -0.0066    0.0059    0.0087   -0.0024
            Z    -0.0192    0.0045    0.0085   -0.0101   -0.0321    0.0226
 AT.  42 H  X     0.0083   -0.0052    0.0153   -0.0034    0.0132   -0.0113
            Y    -0.0062    0.0074   -0.0066    0.0059   -0.0087    0.0024
            Z    -0.0192    0.0045   -0.0085    0.0101   -0.0321    0.0226
 AT.  43 H  X     0.0083    0.0052   -0.0153   -0.0034   -0.0132   -0.0113
            Y     0.0062    0.0074   -0.0066   -0.0059   -0.0087   -0.0024
            Z    -0.0192   -0.0045    0.0085    0.0101    0.0321    0.0226
 AT.  44 H  X    -0.0083   -0.0052   -0.0153   -0.0034    0.0132    0.0113
            Y    -0.0062   -0.0074   -0.0066   -0.0059    0.0087    0.0024
            Z    -0.0192   -0.0045   -0.0085   -0.0101    0.0321    0.0226
 AT.  45 H  X    -0.0023    0.0077   -0.0394    0.0061    0.0323   -0.0334
            Y    -0.0027    0.0037   -0.0292    0.0019    0.0249   -0.0232
            Z     0.0012   -0.0076    0.0200   -0.0071   -0.0276    0.0222
 AT.  46 H  X     0.0023   -0.0077   -0.0394    0.0061   -0.0323    0.0334
            Y     0.0027   -0.0037   -0.0292    0.0019   -0.0249    0.0232
            Z     0.0012   -0.0076   -0.0200    0.0071   -0.0276    0.0222
 AT.  47 H  X     0.0023    0.0077    0.0394    0.0061    0.0323    0.0334
            Y    -0.0027   -0.0037   -0.0292   -0.0019   -0.0249   -0.0232
            Z     0.0012    0.0076    0.0200    0.0071    0.0276    0.0222
 AT.  48 H  X    -0.0023   -0.0077    0.0394    0.0061   -0.0323   -0.0334
            Y     0.0027    0.0037   -0.0292   -0.0019    0.0249    0.0232
            Z     0.0012    0.0076   -0.0200   -0.0071    0.0276    0.0222
 AT.  49 H  X    -0.0036   -0.0018    0.0080   -0.0098   -0.0066    0.0109
            Y     0.0190   -0.0252    0.0284   -0.0168   -0.0106    0.0114
            Z     0.0259   -0.0168    0.0105    0.0021    0.0249   -0.0164
 AT.  50 H  X     0.0036    0.0018    0.0080   -0.0098    0.0066   -0.0109
            Y    -0.0190    0.0252    0.0284   -0.0168    0.0106   -0.0114
            Z     0.0259   -0.0168   -0.0105   -0.0021    0.0249   -0.0164
 AT.  51 H  X     0.0036   -0.0018   -0.0080   -0.0098   -0.0066   -0.0109
            Y     0.0190    0.0252    0.0284    0.0168    0.0106    0.0114
            Z     0.0259    0.0168    0.0105   -0.0021   -0.0249   -0.0164
 AT.  52 H  X    -0.0036    0.0018   -0.0080   -0.0098    0.0066    0.0109
            Y    -0.0190   -0.0252    0.0284    0.0168   -0.0106   -0.0114
            Z     0.0259    0.0168   -0.0105    0.0021   -0.0249   -0.0164
 AT.  53 H  X    -0.0365    0.0357   -0.0289    0.0304    0.0043   -0.0129
            Y    -0.0295    0.0190   -0.0004    0.0192   -0.0177    0.0087
            Z    -0.0546    0.0535   -0.0129    0.0471   -0.0221    0.0090
 AT.  54 H  X     0.0365   -0.0357   -0.0289    0.0304   -0.0043    0.0129
            Y     0.0295   -0.0190   -0.0004    0.0192    0.0177   -0.0087
            Z    -0.0546    0.0535    0.0129   -0.0471   -0.0221    0.0090
 AT.  55 H  X     0.0365    0.0357    0.0289    0.0304    0.0043    0.0129
            Y    -0.0295   -0.0190   -0.0004   -0.0192    0.0177    0.0087
            Z    -0.0546   -0.0535   -0.0129   -0.0471    0.0221    0.0090
 AT.  56 H  X    -0.0365   -0.0357    0.0289    0.0304   -0.0043   -0.0129
            Y     0.0295    0.0190   -0.0004   -0.0192   -0.0177   -0.0087
            Z    -0.0546   -0.0535    0.0129    0.0471    0.0221    0.0090
 AT.  57 H  X    -0.0494    0.0534   -0.0472    0.0704    0.0233   -0.0490
            Y    -0.0198    0.0055    0.0004    0.0102   -0.0106   -0.0003
            Z    -0.0174   -0.0130    0.0189   -0.0045   -0.0108    0.0085
 AT.  58 H  X     0.0494   -0.0534   -0.0472    0.0704   -0.0233    0.0490
            Y     0.0198   -0.0055    0.0004    0.0102    0.0106    0.0003
            Z    -0.0174   -0.0130   -0.0189    0.0045   -0.0108    0.0085
 AT.  59 H  X     0.0494    0.0534    0.0472    0.0704    0.0233    0.0490
            Y    -0.0198   -0.0055    0.0004   -0.0102    0.0106   -0.0003
            Z    -0.0174    0.0130    0.0189    0.0045    0.0108    0.0085
 AT.  60 H  X    -0.0494   -0.0534    0.0472    0.0704   -0.0233   -0.0490
            Y     0.0198    0.0055    0.0004   -0.0102   -0.0106    0.0003
            Z    -0.0174    0.0130   -0.0189   -0.0045    0.0108    0.0085
 AT.  61 H  X    -0.0174    0.0272   -0.0241   -0.0004   -0.0091    0.0111
            Y    -0.0146    0.0281   -0.0259    0.0173    0.0057   -0.0071
            Z    -0.0032   -0.0158    0.0209   -0.0356   -0.0240    0.0372
 AT.  62 H  X     0.0174   -0.0272   -0.0241   -0.0004    0.0091   -0.0111
            Y     0.0146   -0.0281   -0.0259    0.0173   -0.0057    0.0071
            Z    -0.0032   -0.0158   -0.0209    0.0356   -0.0240    0.0372
 AT.  63 H  X     0.0174    0.0272    0.0241   -0.0004   -0.0091   -0.0111
            Y    -0.0146   -0.0281   -0.0259   -0.0173   -0.0057   -0.0071
            Z    -0.0032    0.0158    0.0209    0.0356    0.0240    0.0372
 AT.  64 H  X    -0.0174   -0.0272    0.0241   -0.0004    0.0091    0.0111
            Y     0.0146    0.0281   -0.0259   -0.0173    0.0057    0.0071
            Z    -0.0032    0.0158   -0.0209   -0.0356    0.0240    0.0372
 AT.  65 H  X    -0.0409    0.0402   -0.0222    0.0365    0.0017   -0.0088
            Y     0.0694   -0.0781    0.0613   -0.0633   -0.0008    0.0190
            Z    -0.0233    0.0221   -0.0048    0.0163   -0.0168    0.0084
 AT.  66 H  X     0.0409   -0.0402   -0.0222    0.0365   -0.0017    0.0088
            Y    -0.0694    0.0781    0.0613   -0.0633    0.0008   -0.0190
            Z    -0.0233    0.0221    0.0048   -0.0163   -0.0168    0.0084
 AT.  67 H  X     0.0409    0.0402    0.0222    0.0365    0.0017    0.0088
            Y     0.0694    0.0781    0.0613    0.0633    0.0008    0.0190
            Z    -0.0233   -0.0221   -0.0048   -0.0163    0.0168    0.0084
 AT.  68 H  X    -0.0409   -0.0402    0.0222    0.0365   -0.0017   -0.0088
            Y    -0.0694   -0.0781    0.0613    0.0633   -0.0008   -0.0190
            Z    -0.0233   -0.0221    0.0048    0.0163    0.0168    0.0084
 AT.  69 H  X     0.0110   -0.0122    0.0237   -0.0077   -0.0181    0.0165
            Y    -0.0012    0.0008   -0.0204   -0.0001    0.0189   -0.0160
            Z    -0.0112    0.0151   -0.0041    0.0159   -0.0083    0.0022
 AT.  70 H  X    -0.0110    0.0122    0.0237   -0.0077    0.0181   -0.0165
            Y     0.0012   -0.0008   -0.0204   -0.0001   -0.0189    0.0160
            Z    -0.0112    0.0151    0.0041   -0.0159   -0.0083    0.0022
 AT.  71 H  X    -0.0110   -0.0122   -0.0237   -0.0077   -0.0181   -0.0165
            Y    -0.0012   -0.0008   -0.0204    0.0001   -0.0189   -0.0160
            Z    -0.0112   -0.0151   -0.0041   -0.0159    0.0083    0.0022
 AT.  72 H  X     0.0110    0.0122   -0.0237   -0.0077    0.0181    0.0165
            Y     0.0012    0.0008   -0.0204    0.0001    0.0189    0.0160
            Z    -0.0112   -0.0151    0.0041    0.0159    0.0083    0.0022
 AT.  73 H  X    -0.0092    0.0107   -0.0071    0.0333    0.0202   -0.0323
            Y    -0.0616    0.0496   -0.0399    0.0481   -0.0050   -0.0175
            Z     0.0135   -0.0174    0.0196   -0.0574   -0.0255    0.0548
 AT.  74 H  X     0.0092   -0.0107   -0.0071    0.0333   -0.0202    0.0323
            Y     0.0616   -0.0496   -0.0399    0.0481    0.0050    0.0175
            Z     0.0135   -0.0174   -0.0196    0.0574   -0.0255    0.0548
 AT.  75 H  X     0.0092    0.0107    0.0071    0.0333    0.0202    0.0323
            Y    -0.0616   -0.0496   -0.0399   -0.0481    0.0050   -0.0175
            Z     0.0135    0.0174    0.0196    0.0574    0.0255    0.0548
 AT.  76 H  X    -0.0092   -0.0107    0.0071    0.0333   -0.0202   -0.0323
            Y     0.0616    0.0496   -0.0399   -0.0481   -0.0050    0.0175
            Z     0.0135    0.0174   -0.0196   -0.0574    0.0255    0.0548

 FREQ(CM**-1)    491.57    496.83    500.63    501.69    507.14    514.67

 AT.   1 O  X     0.0016    0.0016   -0.0003   -0.0007    0.0007   -0.0030
            Y     0.0026   -0.0004    0.0030   -0.0001    0.0002    0.0024
            Z    -0.0060    0.0001   -0.0035    0.0024    0.0002    0.0011
 AT.   2 O  X    -0.0016    0.0016    0.0003   -0.0007   -0.0007    0.0030
            Y    -0.0026   -0.0004   -0.0030   -0.0001   -0.0002   -0.0024
            Z    -0.0060   -0.0001   -0.0035   -0.0024    0.0002    0.0011
 AT.   3 O  X    -0.0016   -0.0016   -0.0003   -0.0007    0.0007    0.0030
            Y     0.0026   -0.0004   -0.0030    0.0001   -0.0002    0.0024
            Z    -0.0060    0.0001    0.0035   -0.0024   -0.0002    0.0011
 AT.   4 O  X     0.0016   -0.0016    0.0003   -0.0007   -0.0007   -0.0030
            Y    -0.0026   -0.0004    0.0030    0.0001    0.0002   -0.0024
            Z    -0.0060   -0.0001    0.0035    0.0024   -0.0002    0.0011
 AT.   5 O  X     0.0009    0.0083   -0.0031    0.0023   -0.0043   -0.0003
            Y     0.0006   -0.0015    0.0041    0.0028    0.0020    0.0036
            Z    -0.0011   -0.0068    0.0021   -0.0021    0.0019    0.0006
 AT.   6 O  X    -0.0009    0.0083    0.0031    0.0023    0.0043    0.0003
            Y    -0.0006   -0.0015   -0.0041    0.0028   -0.0020   -0.0036
            Z    -0.0011    0.0068    0.0021    0.0021    0.0019    0.0006
 AT.   7 O  X    -0.0009   -0.0083   -0.0031    0.0023   -0.0043    0.0003
            Y     0.0006   -0.0015   -0.0041   -0.0028   -0.0020    0.0036
            Z    -0.0011   -0.0068   -0.0021    0.0021   -0.0019    0.0006
 AT.   8 O  X     0.0009   -0.0083    0.0031    0.0023    0.0043   -0.0003
            Y    -0.0006   -0.0015    0.0041   -0.0028    0.0020   -0.0036
            Z    -0.0011    0.0068   -0.0021   -0.0021   -0.0019    0.0006
 AT.   9 O  X     0.0089    0.0064    0.0109    0.0035   -0.0095    0.0106
            Y    -0.0023   -0.0017   -0.0030    0.0011    0.0053   -0.0055
            Z     0.0047    0.0058    0.0050    0.0019   -0.0028    0.0030
 AT.  10 O  X    -0.0089    0.0064   -0.0109    0.0035    0.0095   -0.0106
            Y     0.0023   -0.0017    0.0030    0.0011   -0.0053    0.0055
            Z     0.0047   -0.0058    0.0050   -0.0019   -0.0028    0.0030
 AT.  11 O  X    -0.0089   -0.0064    0.0109    0.0035   -0.0095   -0.0106
            Y    -0.0023   -0.0017    0.0030   -0.0011   -0.0053   -0.0055
            Z     0.0047    0.0058   -0.0050   -0.0019    0.0028    0.0030
 AT.  12 O  X     0.0089   -0.0064   -0.0109    0.0035    0.0095    0.0106
            Y     0.0023   -0.0017   -0.0030   -0.0011    0.0053    0.0055
            Z     0.0047   -0.0058   -0.0050    0.0019    0.0028    0.0030
 AT.  13 O  X    -0.0024   -0.0028   -0.0037   -0.0030    0.0014   -0.0037
            Y    -0.0094   -0.0075   -0.0098   -0.0057    0.0048   -0.0060
            Z    -0.0172   -0.0141   -0.0211   -0.0095    0.0158   -0.0201
 AT.  14 O  X     0.0024   -0.0028    0.0037   -0.0030   -0.0014    0.0037
            Y     0.0094   -0.0075    0.0098   -0.0057   -0.0048    0.0060
            Z    -0.0172    0.0141   -0.0211    0.0095    0.0158   -0.0201
 AT.  15 O  X     0.0024    0.0028   -0.0037   -0.0030    0.0014    0.0037
            Y    -0.0094   -0.0075    0.0098    0.0057   -0.0048   -0.0060
            Z    -0.0172   -0.0141    0.0211    0.0095   -0.0158   -0.0201
 AT.  16 O  X    -0.0024    0.0028    0.0037   -0.0030   -0.0014   -0.0037
            Y     0.0094   -0.0075   -0.0098    0.0057    0.0048    0.0060
            Z    -0.0172    0.0141    0.0211   -0.0095   -0.0158   -0.0201
 AT.  17 N  X    -0.0004   -0.0028    0.0056    0.0044    0.0028    0.0072
            Y    -0.0061    0.0000   -0.0049    0.0037    0.0040    0.0011
            Z     0.0026    0.0044   -0.0002   -0.0029   -0.0073   -0.0065
 AT.  18 N  X     0.0004   -0.0028   -0.0056    0.0044   -0.0028   -0.0072
            Y     0.0061    0.0000    0.0049    0.0037   -0.0040   -0.0011
            Z     0.0026   -0.0044   -0.0002    0.0029   -0.0073   -0.0065
 AT.  19 N  X     0.0004    0.0028    0.0056    0.0044    0.0028   -0.0072
            Y    -0.0061    0.0000    0.0049   -0.0037   -0.0040    0.0011
            Z     0.0026    0.0044    0.0002    0.0029    0.0073   -0.0065
 AT.  20 N  X    -0.0004    0.0028   -0.0056    0.0044   -0.0028    0.0072
            Y     0.0061    0.0000   -0.0049   -0.0037    0.0040   -0.0011
            Z     0.0026   -0.0044    0.0002   -0.0029    0.0073   -0.0065
 AT.  21 C  X     0.0007    0.0031   -0.0030   -0.0014   -0.0004   -0.0047
            Y    -0.0028   -0.0014   -0.0070   -0.0052    0.0010   -0.0075
            Z    -0.0010   -0.0008    0.0014    0.0017   -0.0018    0.0046
 AT.  22 C  X    -0.0007    0.0031    0.0030   -0.0014    0.0004    0.0047
            Y     0.0028   -0.0014    0.0070   -0.0052   -0.0010    0.0075
            Z    -0.0010    0.0008    0.0014   -0.0017   -0.0018    0.0046
 AT.  23 C  X    -0.0007   -0.0031   -0.0030   -0.0014   -0.0004    0.0047
            Y    -0.0028   -0.0014    0.0070    0.0052   -0.0010   -0.0075
            Z    -0.0010   -0.0008   -0.0014   -0.0017    0.0018    0.0046
 AT.  24 C  X     0.0007   -0.0031    0.0030   -0.0014    0.0004   -0.0047
            Y     0.0028   -0.0014   -0.0070    0.0052    0.0010    0.0075
            Z    -0.0010    0.0008   -0.0014    0.0017    0.0018    0.0046
 AT.  25 C  X     0.0000   -0.0066    0.0034   -0.0016    0.0031    0.0001
            Y    -0.0020   -0.0034   -0.0037   -0.0035    0.0010   -0.0033
            Z     0.0048   -0.0002    0.0054   -0.0012   -0.0070    0.0058
 AT.  26 C  X    -0.0000   -0.0066   -0.0034   -0.0016   -0.0031   -0.0001
            Y     0.0020   -0.0034    0.0037   -0.0035   -0.0010    0.0033
            Z     0.0048    0.0002    0.0054    0.0012   -0.0070    0.0058
 AT.  27 C  X    -0.0000    0.0066    0.0034   -0.0016    0.0031   -0.0001
            Y    -0.0020   -0.0034    0.0037    0.0035   -0.0010   -0.0033
            Z     0.0048   -0.0002   -0.0054    0.0012    0.0070    0.0058
 AT.  28 C  X     0.0000    0.0066   -0.0034   -0.0016   -0.0031    0.0001
            Y     0.0020   -0.0034   -0.0037    0.0035    0.0010    0.0033
            Z     0.0048    0.0002   -0.0054   -0.0012    0.0070    0.0058
 AT.  29 C  X    -0.0074   -0.0025   -0.0090   -0.0023    0.0029   -0.0052
            Y     0.0074    0.0001    0.0097    0.0013   -0.0041    0.0061
            Z     0.0131    0.0097    0.0149    0.0077   -0.0124    0.0161
 AT.  30 C  X     0.0074   -0.0025    0.0090   -0.0023   -0.0029    0.0052
            Y    -0.0074    0.0001   -0.0097    0.0013    0.0041   -0.0061
            Z     0.0131   -0.0097    0.0149   -0.0077   -0.0124    0.0161
 AT.  31 C  X     0.0074    0.0025   -0.0090   -0.0023    0.0029    0.0052
            Y     0.0074    0.0001   -0.0097   -0.0013    0.0041    0.0061
            Z     0.0131    0.0097   -0.0149   -0.0077    0.0124    0.0161
 AT.  32 C  X    -0.0074    0.0025    0.0090   -0.0023   -0.0029   -0.0052
            Y    -0.0074    0.0001    0.0097   -0.0013   -0.0041   -0.0061
            Z     0.0131   -0.0097   -0.0149    0.0077    0.0124    0.0161
 AT.  33 C  X    -0.0102   -0.0074   -0.0108   -0.0034    0.0071   -0.0078
            Y     0.0055    0.0052    0.0046    0.0000   -0.0053    0.0012
            Z     0.0064    0.0026    0.0070    0.0037   -0.0038    0.0065
 AT.  34 C  X     0.0102   -0.0074    0.0108   -0.0034   -0.0071    0.0078
            Y    -0.0055    0.0052   -0.0046    0.0000    0.0053   -0.0012
            Z     0.0064   -0.0026    0.0070   -0.0037   -0.0038    0.0065
 AT.  35 C  X     0.0102    0.0074   -0.0108   -0.0034    0.0071    0.0078
            Y     0.0055    0.0052   -0.0046   -0.0000    0.0053    0.0012
            Z     0.0064    0.0026   -0.0070   -0.0037    0.0038    0.0065
 AT.  36 C  X    -0.0102    0.0074    0.0108   -0.0034   -0.0071   -0.0078
            Y    -0.0055    0.0052    0.0046   -0.0000   -0.0053   -0.0012
            Z     0.0064   -0.0026   -0.0070    0.0037    0.0038    0.0065
 AT.  37 C  X    -0.0005   -0.0011   -0.0001   -0.0004   -0.0011    0.0019
            Y     0.0213    0.0190    0.0240    0.0115   -0.0132    0.0153
            Z    -0.0047   -0.0044   -0.0064   -0.0022    0.0056   -0.0077
 AT.  38 C  X     0.0005   -0.0011    0.0001   -0.0004    0.0011   -0.0019
            Y    -0.0213    0.0190   -0.0240    0.0115    0.0132   -0.0153
            Z    -0.0047    0.0044   -0.0064    0.0022    0.0056   -0.0077
 AT.  39 C  X     0.0005    0.0011   -0.0001   -0.0004   -0.0011   -0.0019
            Y     0.0213    0.0190   -0.0240   -0.0115    0.0132    0.0153
            Z    -0.0047   -0.0044    0.0064    0.0022   -0.0056   -0.0077
 AT.  40 C  X    -0.0005    0.0011    0.0001   -0.0004    0.0011    0.0019
            Y    -0.0213    0.0190    0.0240   -0.0115   -0.0132   -0.0153
            Z    -0.0047    0.0044    0.0064   -0.0022   -0.0056   -0.0077
 AT.  41 H  X    -0.0110   -0.0076   -0.0130   -0.0084    0.0082   -0.0116
            Y    -0.0061   -0.0027   -0.0100   -0.0005    0.0070   -0.0079
            Z    -0.0181   -0.0181   -0.0234   -0.0101    0.0139   -0.0220
 AT.  42 H  X     0.0110   -0.0076    0.0130   -0.0084   -0.0082    0.0116
            Y     0.0061   -0.0027    0.0100   -0.0005   -0.0070    0.0079
            Z    -0.0181    0.0181   -0.0234    0.0101    0.0139   -0.0220
 AT.  43 H  X     0.0110    0.0076   -0.0130   -0.0084    0.0082    0.0116
            Y    -0.0061   -0.0027    0.0100    0.0005   -0.0070   -0.0079
            Z    -0.0181   -0.0181    0.0234    0.0101   -0.0139   -0.0220
 AT.  44 H  X    -0.0110    0.0076    0.0130   -0.0084   -0.0082   -0.0116
            Y     0.0061   -0.0027   -0.0100    0.0005    0.0070    0.0079
            Z    -0.0181    0.0181    0.0234   -0.0101   -0.0139   -0.0220
 AT.  45 H  X    -0.0565   -0.0410   -0.0630   -0.0251    0.0340   -0.0429
            Y    -0.0467   -0.0336   -0.0543   -0.0250    0.0254   -0.0381
            Z     0.0041   -0.0055    0.0037   -0.0021   -0.0023    0.0064
 AT.  46 H  X     0.0565   -0.0410    0.0630   -0.0251   -0.0340    0.0429
            Y     0.0467   -0.0336    0.0543   -0.0250   -0.0254    0.0381
            Z     0.0041    0.0055    0.0037    0.0021   -0.0023    0.0064
 AT.  47 H  X     0.0565    0.0410   -0.0630   -0.0251    0.0340    0.0429
            Y    -0.0467   -0.0336    0.0543    0.0250   -0.0254   -0.0381
            Z     0.0041   -0.0055   -0.0037    0.0021    0.0023    0.0064
 AT.  48 H  X    -0.0565    0.0410    0.0630   -0.0251   -0.0340   -0.0429
            Y     0.0467   -0.0336   -0.0543    0.0250    0.0254    0.0381
            Z     0.0041    0.0055   -0.0037   -0.0021    0.0023    0.0064
 AT.  49 H  X    -0.0000   -0.0076    0.0089    0.0033    0.0032    0.0049
            Y     0.0020   -0.0018   -0.0019   -0.0039   -0.0016    0.0006
            Z     0.0027    0.0001   -0.0010   -0.0058   -0.0057   -0.0012
 AT.  50 H  X     0.0000   -0.0076   -0.0089    0.0033   -0.0032   -0.0049
            Y    -0.0020   -0.0018    0.0019   -0.0039    0.0016   -0.0006
            Z     0.0027   -0.0001   -0.0010    0.0058   -0.0057   -0.0012
 AT.  51 H  X     0.0000    0.0076    0.0089    0.0033    0.0032   -0.0049
            Y     0.0020   -0.0018    0.0019    0.0039    0.0016    0.0006
            Z     0.0027    0.0001    0.0010    0.0058    0.0057   -0.0012
 AT.  52 H  X    -0.0000    0.0076   -0.0089    0.0033   -0.0032    0.0049
            Y    -0.0020   -0.0018   -0.0019    0.0039   -0.0016   -0.0006
            Z     0.0027   -0.0001    0.0010   -0.0058    0.0057   -0.0012
 AT.  53 H  X    -0.0083    0.0043   -0.0126   -0.0003   -0.0000   -0.0052
            Y     0.0108    0.0137    0.0095    0.0058   -0.0122    0.0096
            Z     0.0326    0.0332    0.0319    0.0163   -0.0303    0.0319
 AT.  54 H  X     0.0083    0.0043    0.0126   -0.0003    0.0000    0.0052
            Y    -0.0108    0.0137   -0.0095    0.0058    0.0122   -0.0096
            Z     0.0326   -0.0332    0.0319   -0.0163   -0.0303    0.0319
 AT.  55 H  X     0.0083   -0.0043   -0.0126   -0.0003   -0.0000    0.0052
            Y     0.0108    0.0137   -0.0095   -0.0058    0.0122    0.0096
            Z     0.0326    0.0332   -0.0319   -0.0163    0.0303    0.0319
 AT.  56 H  X    -0.0083   -0.0043    0.0126   -0.0003    0.0000   -0.0052
            Y    -0.0108    0.0137    0.0095   -0.0058   -0.0122   -0.0096
            Z     0.0326   -0.0332   -0.0319    0.0163    0.0303    0.0319
 AT.  57 H  X     0.0195    0.0274   -0.0150   -0.0210   -0.0251   -0.0091
            Y     0.0332    0.0440   -0.0337   -0.0497   -0.0414   -0.0417
            Z     0.0810    0.0969   -0.0613   -0.1078   -0.1002   -0.0868
 AT.  58 H  X    -0.0195    0.0274    0.0150   -0.0210    0.0251    0.0091
            Y    -0.0332    0.0440    0.0337   -0.0497    0.0414    0.0417
            Z     0.0810   -0.0969   -0.0613    0.1078   -0.1002   -0.0868
 AT.  59 H  X    -0.0195   -0.0274   -0.0150   -0.0210   -0.0251    0.0091
            Y     0.0332    0.0440    0.0337    0.0497    0.0414   -0.0417
            Z     0.0810    0.0969    0.0613    0.1078    0.1002   -0.0868
 AT.  60 H  X     0.0195   -0.0274    0.0150   -0.0210    0.0251   -0.0091
            Y    -0.0332    0.0440   -0.0337    0.0497   -0.0414    0.0417
            Z     0.0810   -0.0969    0.0613   -0.1078    0.1002   -0.0868
 AT.  61 H  X    -0.0725   -0.0802    0.0548    0.0983    0.0874    0.0718
            Y    -0.0722   -0.0762    0.0448    0.0905    0.0796    0.0690
            Z    -0.0008    0.0034   -0.0002    0.0014   -0.0020   -0.0067
 AT.  62 H  X     0.0725   -0.0802   -0.0548    0.0983   -0.0874   -0.0718
            Y     0.0722   -0.0762   -0.0448    0.0905   -0.0796   -0.0690
            Z    -0.0008   -0.0034   -0.0002   -0.0014   -0.0020   -0.0067
 AT.  63 H  X     0.0725    0.0802    0.0548    0.0983    0.0874   -0.0718
            Y    -0.0722   -0.0762   -0.0448   -0.0905   -0.0796    0.0690
            Z    -0.0008    0.0034    0.0002   -0.0014    0.0020   -0.0067
 AT.  64 H  X    -0.0725    0.0802   -0.0548    0.0983   -0.0874    0.0718
            Y     0.0722   -0.0762    0.0448   -0.0905    0.0796   -0.0690
            Z    -0.0008   -0.0034    0.0002    0.0014    0.0020   -0.0067
 AT.  65 H  X     0.0050    0.0111    0.0021    0.0019   -0.0080    0.0050
            Y    -0.0076   -0.0231   -0.0011   -0.0074    0.0092   -0.0051
            Z     0.0116    0.0119    0.0119    0.0090   -0.0112    0.0140
 AT.  66 H  X    -0.0050    0.0111   -0.0021    0.0019    0.0080   -0.0050
            Y     0.0076   -0.0231    0.0011   -0.0074   -0.0092    0.0051
            Z     0.0116   -0.0119    0.0119   -0.0090   -0.0112    0.0140
 AT.  67 H  X    -0.0050   -0.0111    0.0021    0.0019   -0.0080   -0.0050
            Y    -0.0076   -0.0231    0.0011    0.0074   -0.0092   -0.0051
            Z     0.0116    0.0119   -0.0119   -0.0090    0.0112    0.0140
 AT.  68 H  X     0.0050   -0.0111   -0.0021    0.0019    0.0080    0.0050
            Y     0.0076   -0.0231   -0.0011    0.0074    0.0092    0.0051
            Z     0.0116   -0.0119   -0.0119    0.0090    0.0112    0.0140
 AT.  69 H  X     0.0524    0.0378    0.0625    0.0291   -0.0286    0.0439
            Y    -0.0259   -0.0170   -0.0324   -0.0162    0.0125   -0.0245
            Z     0.0278    0.0226    0.0307    0.0160   -0.0176    0.0251
 AT.  70 H  X    -0.0524    0.0378   -0.0625    0.0291    0.0286   -0.0439
            Y     0.0259   -0.0170    0.0324   -0.0162   -0.0125    0.0245
            Z     0.0278   -0.0226    0.0307   -0.0160   -0.0176    0.0251
 AT.  71 H  X    -0.0524   -0.0378    0.0625    0.0291   -0.0286   -0.0439
            Y    -0.0259   -0.0170    0.0324    0.0162   -0.0125   -0.0245
            Z     0.0278    0.0226   -0.0307   -0.0160    0.0176    0.0251
 AT.  72 H  X     0.0524   -0.0378   -0.0625    0.0291    0.0286    0.0439
            Y     0.0259   -0.0170   -0.0324    0.0162    0.0125    0.0245
            Z     0.0278   -0.0226   -0.0307    0.0160    0.0176    0.0251
 AT.  73 H  X     0.0505    0.0510   -0.0293   -0.0630   -0.0570   -0.0397
            Y     0.0174    0.0370   -0.0297   -0.0280   -0.0275   -0.0273
            Z    -0.0838   -0.0946    0.0643    0.1119    0.0972    0.0776
 AT.  74 H  X    -0.0505    0.0510    0.0293   -0.0630    0.0570    0.0397
            Y    -0.0174    0.0370    0.0297   -0.0280    0.0275    0.0273
            Z    -0.0838    0.0946    0.0643   -0.1119    0.0972    0.0776
 AT.  75 H  X    -0.0505   -0.0510   -0.0293   -0.0630   -0.0570    0.0397
            Y     0.0174    0.0370    0.0297    0.0280    0.0275   -0.0273
            Z    -0.0838   -0.0946   -0.0643   -0.1119   -0.0972    0.0776
 AT.  76 H  X     0.0505   -0.0510    0.0293   -0.0630    0.0570   -0.0397
            Y    -0.0174    0.0370   -0.0297    0.0280   -0.0275    0.0273
            Z    -0.0838    0.0946   -0.0643    0.1119   -0.0972    0.0776

 FREQ(CM**-1)    517.97    519.42    539.41    544.22    545.66    546.93

 AT.   1 O  X    -0.0042    0.0044   -0.0125    0.0132   -0.0120   -0.0142
            Y    -0.0004    0.0009    0.0104   -0.0091    0.0099    0.0095
            Z     0.0050   -0.0072    0.0247   -0.0234    0.0251    0.0230
 AT.   2 O  X    -0.0042    0.0044   -0.0125   -0.0132    0.0120   -0.0142
            Y    -0.0004    0.0009    0.0104    0.0091   -0.0099    0.0095
            Z    -0.0050    0.0072   -0.0247   -0.0234    0.0251   -0.0230
 AT.   3 O  X    -0.0042   -0.0044    0.0125   -0.0132   -0.0120   -0.0142
            Y     0.0004    0.0009    0.0104   -0.0091   -0.0099   -0.0095
            Z    -0.0050   -0.0072    0.0247   -0.0234   -0.0251   -0.0230
 AT.   4 O  X    -0.0042   -0.0044    0.0125    0.0132    0.0120   -0.0142
            Y     0.0004    0.0009    0.0104    0.0091    0.0099   -0.0095
            Z     0.0050    0.0072   -0.0247   -0.0234   -0.0251    0.0230
 AT.   5 O  X    -0.0054    0.0030   -0.0080    0.0071   -0.0069   -0.0085
            Y    -0.0011    0.0046    0.0009    0.0012   -0.0003   -0.0002
            Z     0.0067   -0.0022   -0.0114    0.0120   -0.0130   -0.0095
 AT.   6 O  X    -0.0054    0.0030   -0.0080   -0.0071    0.0069   -0.0085
            Y    -0.0011    0.0046    0.0009   -0.0012    0.0003   -0.0002
            Z    -0.0067    0.0022    0.0114    0.0120   -0.0130    0.0095
 AT.   7 O  X    -0.0054   -0.0030    0.0080   -0.0071   -0.0069   -0.0085
            Y     0.0011    0.0046    0.0009    0.0012    0.0003    0.0002
            Z    -0.0067   -0.0022   -0.0114    0.0120    0.0130    0.0095
 AT.   8 O  X    -0.0054   -0.0030    0.0080    0.0071    0.0069   -0.0085
            Y     0.0011    0.0046    0.0009   -0.0012   -0.0003    0.0002
            Z     0.0067    0.0022    0.0114    0.0120    0.0130   -0.0095
 AT.   9 O  X    -0.0123    0.0114   -0.0002    0.0035   -0.0035   -0.0021
            Y     0.0085   -0.0072   -0.0040    0.0022   -0.0031   -0.0034
            Z    -0.0087    0.0075   -0.0038    0.0065   -0.0071   -0.0066
 AT.  10 O  X    -0.0123    0.0114   -0.0002   -0.0035    0.0035   -0.0021
            Y     0.0085   -0.0072   -0.0040   -0.0022    0.0031   -0.0034
            Z     0.0087   -0.0075    0.0038    0.0065   -0.0071    0.0066
 AT.  11 O  X    -0.0123   -0.0114    0.0002   -0.0035   -0.0035   -0.0021
            Y    -0.0085   -0.0072   -0.0040    0.0022    0.0031    0.0034
            Z     0.0087    0.0075   -0.0038    0.0065    0.0071    0.0066
 AT.  12 O  X    -0.0123   -0.0114    0.0002    0.0035    0.0035   -0.0021
            Y    -0.0085   -0.0072   -0.0040   -0.0022   -0.0031    0.0034
            Z    -0.0087   -0.0075    0.0038    0.0065    0.0071   -0.0066
 AT.  13 O  X     0.0008   -0.0014   -0.0011   -0.0006    0.0014   -0.0006
            Y     0.0100   -0.0074   -0.0042    0.0021   -0.0012   -0.0022
            Z     0.0196   -0.0192    0.0006   -0.0073    0.0074    0.0031
 AT.  14 O  X     0.0008   -0.0014   -0.0011    0.0006   -0.0014   -0.0006
            Y     0.0100   -0.0074   -0.0042   -0.0021    0.0012   -0.0022
            Z    -0.0196    0.0192   -0.0006   -0.0073    0.0074   -0.0031
 AT.  15 O  X     0.0008    0.0014    0.0011    0.0006    0.0014   -0.0006
            Y    -0.0100   -0.0074   -0.0042    0.0021    0.0012    0.0022
            Z    -0.0196   -0.0192    0.0006   -0.0073   -0.0074   -0.0031
 AT.  16 O  X     0.0008    0.0014    0.0011   -0.0006   -0.0014   -0.0006
            Y    -0.0100   -0.0074   -0.0042   -0.0021   -0.0012    0.0022
            Z     0.0196    0.0192   -0.0006   -0.0073   -0.0074    0.0031
 AT.  17 N  X     0.0025    0.0031    0.0148   -0.0149    0.0137    0.0162
            Y     0.0062    0.0038   -0.0245    0.0244   -0.0243   -0.0248
            Z    -0.0101   -0.0039   -0.0021    0.0038   -0.0032   -0.0071
 AT.  18 N  X     0.0025    0.0031    0.0148    0.0149   -0.0137    0.0162
            Y     0.0062    0.0038   -0.0245   -0.0244    0.0243   -0.0248
            Z     0.0101    0.0039    0.0021    0.0038   -0.0032    0.0071
 AT.  19 N  X     0.0025   -0.0031   -0.0148    0.0149    0.0137    0.0162
            Y    -0.0062    0.0038   -0.0245    0.0244    0.0243    0.0248
            Z     0.0101   -0.0039   -0.0021    0.0038    0.0032    0.0071
 AT.  20 N  X     0.0025   -0.0031   -0.0148   -0.0149   -0.0137    0.0162
            Y    -0.0062    0.0038   -0.0245   -0.0244   -0.0243    0.0248
            Z    -0.0101    0.0039    0.0021    0.0038    0.0032   -0.0071
 AT.  21 C  X    -0.0037    0.0023   -0.0118    0.0115   -0.0108   -0.0126
            Y     0.0033   -0.0075   -0.0003   -0.0004    0.0002    0.0001
            Z     0.0057   -0.0007   -0.0058    0.0056   -0.0069   -0.0032
 AT.  22 C  X    -0.0037    0.0023   -0.0118   -0.0115    0.0108   -0.0126
            Y     0.0033   -0.0075   -0.0003    0.0004   -0.0002    0.0001
            Z    -0.0057    0.0007    0.0058    0.0056   -0.0069    0.0032
 AT.  23 C  X    -0.0037   -0.0023    0.0118   -0.0115   -0.0108   -0.0126
            Y    -0.0033   -0.0075   -0.0003   -0.0004   -0.0002   -0.0001
            Z    -0.0057   -0.0007   -0.0058    0.0056    0.0069    0.0032
 AT.  24 C  X    -0.0037   -0.0023    0.0118    0.0115    0.0108   -0.0126
            Y    -0.0033   -0.0075   -0.0003    0.0004    0.0002   -0.0001
            Z     0.0057    0.0007    0.0058    0.0056    0.0069   -0.0032
 AT.  25 C  X     0.0020   -0.0038    0.0217   -0.0222    0.0223    0.0226
            Y     0.0047   -0.0054   -0.0008   -0.0012    0.0007    0.0010
            Z     0.0031   -0.0027   -0.0030    0.0039   -0.0045   -0.0013
 AT.  26 C  X     0.0020   -0.0038    0.0217    0.0222   -0.0223    0.0226
            Y     0.0047   -0.0054   -0.0008    0.0012   -0.0007    0.0010
            Z    -0.0031    0.0027    0.0030    0.0039   -0.0045    0.0013
 AT.  27 C  X     0.0020    0.0038   -0.0217    0.0222    0.0223    0.0226
            Y    -0.0047   -0.0054   -0.0008   -0.0012   -0.0007   -0.0010
            Z    -0.0031   -0.0027   -0.0030    0.0039    0.0045    0.0013
 AT.  28 C  X     0.0020    0.0038   -0.0217   -0.0222   -0.0223    0.0226
            Y    -0.0047   -0.0054   -0.0008    0.0012    0.0007   -0.0010
            Z     0.0031    0.0027    0.0030    0.0039    0.0045   -0.0013
 AT.  29 C  X     0.0084   -0.0092    0.0030   -0.0046    0.0044    0.0040
            Y    -0.0069    0.0035    0.0170   -0.0175    0.0172    0.0177
            Z    -0.0103    0.0123   -0.0004    0.0013   -0.0010   -0.0006
 AT.  30 C  X     0.0084   -0.0092    0.0030    0.0046   -0.0044    0.0040
            Y    -0.0069    0.0035    0.0170    0.0175   -0.0172    0.0177
            Z     0.0103   -0.0123    0.0004    0.0013   -0.0010    0.0006
 AT.  31 C  X     0.0084    0.0092   -0.0030    0.0046    0.0044    0.0040
            Y     0.0069    0.0035    0.0170   -0.0175   -0.0172   -0.0177
            Z     0.0103    0.0123   -0.0004    0.0013    0.0010    0.0006
 AT.  32 C  X     0.0084    0.0092   -0.0030   -0.0046   -0.0044    0.0040
            Y     0.0069    0.0035    0.0170    0.0175    0.0172   -0.0177
            Z    -0.0103   -0.0123    0.0004    0.0013    0.0010   -0.0006
 AT.  33 C  X     0.0135   -0.0122    0.0020   -0.0052    0.0028    0.0021
            Y    -0.0096    0.0032    0.0074   -0.0055    0.0049    0.0057
            Z    -0.0027    0.0053   -0.0006   -0.0011    0.0003   -0.0012
 AT.  34 C  X     0.0135   -0.0122    0.0020    0.0052   -0.0028    0.0021
            Y    -0.0096    0.0032    0.0074    0.0055   -0.0049    0.0057
            Z     0.0027   -0.0053    0.0006   -0.0011    0.0003    0.0012
 AT.  35 C  X     0.0135    0.0122   -0.0020    0.0052    0.0028    0.0021
            Y     0.0096    0.0032    0.0074   -0.0055   -0.0049   -0.0057
            Z     0.0027    0.0053   -0.0006   -0.0011   -0.0003    0.0012
 AT.  36 C  X     0.0135    0.0122   -0.0020   -0.0052   -0.0028    0.0021
            Y     0.0096    0.0032    0.0074    0.0055    0.0049   -0.0057
            Z    -0.0027   -0.0053    0.0006   -0.0011   -0.0003   -0.0012
 AT.  37 C  X     0.0032   -0.0000   -0.0058    0.0055   -0.0048   -0.0045
            Y    -0.0281    0.0207    0.0090   -0.0012   -0.0011    0.0026
            Z     0.0065   -0.0067    0.0012   -0.0041    0.0029    0.0007
 AT.  38 C  X     0.0032   -0.0000   -0.0058   -0.0055    0.0048   -0.0045
            Y    -0.0281    0.0207    0.0090    0.0012    0.0011    0.0026
            Z    -0.0065    0.0067   -0.0012   -0.0041    0.0029   -0.0007
 AT.  39 C  X     0.0032    0.0000    0.0058   -0.0055   -0.0048   -0.0045
            Y     0.0281    0.0207    0.0090   -0.0012    0.0011   -0.0026
            Z    -0.0065   -0.0067    0.0012   -0.0041   -0.0029   -0.0007
 AT.  40 C  X     0.0032    0.0000    0.0058    0.0055    0.0048   -0.0045
            Y     0.0281    0.0207    0.0090    0.0012   -0.0011   -0.0026
            Z     0.0065    0.0067   -0.0012   -0.0041   -0.0029    0.0007
 AT.  41 H  X     0.0064   -0.0075   -0.0037   -0.0065    0.0098   -0.0002
            Y     0.0108   -0.0036   -0.0046    0.0045   -0.0032   -0.0020
            Z     0.0197   -0.0206    0.0031   -0.0063    0.0045    0.0029
 AT.  42 H  X     0.0064   -0.0075   -0.0037    0.0065   -0.0098   -0.0002
            Y     0.0108   -0.0036   -0.0046   -0.0045    0.0032   -0.0020
            Z    -0.0197    0.0206   -0.0031   -0.0063    0.0045   -0.0029
 AT.  43 H  X     0.0064    0.0075    0.0037    0.0065    0.0098   -0.0002
            Y    -0.0108   -0.0036   -0.0046    0.0045    0.0032    0.0020
            Z    -0.0197   -0.0206    0.0031   -0.0063   -0.0045   -0.0029
 AT.  44 H  X     0.0064    0.0075    0.0037   -0.0065   -0.0098   -0.0002
            Y    -0.0108   -0.0036   -0.0046   -0.0045   -0.0032    0.0020
            Z     0.0197    0.0206   -0.0031   -0.0063   -0.0045    0.0029
 AT.  45 H  X     0.0714   -0.0578   -0.0275    0.0118   -0.0117   -0.0176
            Y     0.0564   -0.0482   -0.0258    0.0130   -0.0108   -0.0159
            Z     0.0046    0.0037   -0.0020   -0.0036    0.0050    0.0014
 AT.  46 H  X     0.0714   -0.0578   -0.0275   -0.0118    0.0117   -0.0176
            Y     0.0564   -0.0482   -0.0258   -0.0130    0.0108   -0.0159
            Z    -0.0046   -0.0037    0.0020   -0.0036    0.0050   -0.0014
 AT.  47 H  X     0.0714    0.0578    0.0275   -0.0118   -0.0117   -0.0176
            Y    -0.0564   -0.0482   -0.0258    0.0130    0.0108    0.0159
            Z    -0.0046    0.0037   -0.0020   -0.0036   -0.0050   -0.0014
 AT.  48 H  X     0.0714    0.0578    0.0275    0.0118    0.0117   -0.0176
            Y    -0.0564   -0.0482   -0.0258   -0.0130   -0.0108    0.0159
            Z     0.0046   -0.0037    0.0020   -0.0036   -0.0050    0.0014
 AT.  49 H  X    -0.0020   -0.0015    0.0394   -0.0406    0.0400    0.0393
            Y     0.0054   -0.0049    0.0048   -0.0076    0.0076    0.0081
            Z     0.0065   -0.0048   -0.0245    0.0267   -0.0270   -0.0230
 AT.  50 H  X    -0.0020   -0.0015    0.0394    0.0406   -0.0400    0.0393
            Y     0.0054   -0.0049    0.0048    0.0076   -0.0076    0.0081
            Z    -0.0065    0.0048    0.0245    0.0267   -0.0270    0.0230
 AT.  51 H  X    -0.0020    0.0015   -0.0394    0.0406    0.0400    0.0393
            Y    -0.0054   -0.0049    0.0048   -0.0076   -0.0076   -0.0081
            Z    -0.0065   -0.0048   -0.0245    0.0267    0.0270    0.0230
 AT.  52 H  X    -0.0020    0.0015   -0.0394   -0.0406   -0.0400    0.0393
            Y    -0.0054   -0.0049    0.0048    0.0076    0.0076   -0.0081
            Z     0.0065    0.0048    0.0245    0.0267    0.0270   -0.0230
 AT.  53 H  X     0.0068   -0.0045   -0.0202    0.0203   -0.0190   -0.0204
            Y    -0.0160    0.0155   -0.0154    0.0188   -0.0161   -0.0167
            Z    -0.0399    0.0402   -0.0193    0.0289   -0.0237   -0.0226
 AT.  54 H  X     0.0068   -0.0045   -0.0202   -0.0203    0.0190   -0.0204
            Y    -0.0160    0.0155   -0.0154   -0.0188    0.0161   -0.0167
            Z     0.0399   -0.0402    0.0193    0.0289   -0.0237    0.0226
 AT.  55 H  X     0.0068    0.0045    0.0202   -0.0203   -0.0190   -0.0204
            Y     0.0160    0.0155   -0.0154    0.0188    0.0161    0.0167
            Z     0.0399    0.0402   -0.0193    0.0289    0.0237    0.0226
 AT.  56 H  X     0.0068    0.0045    0.0202    0.0203    0.0190   -0.0204
            Y     0.0160    0.0155   -0.0154   -0.0188   -0.0161    0.0167
            Z    -0.0399   -0.0402    0.0193    0.0289    0.0237   -0.0226
 AT.  57 H  X    -0.0023   -0.0130   -0.0054    0.0019   -0.0045    0.0011
            Y    -0.0164   -0.0282   -0.0184    0.0162   -0.0131   -0.0182
            Z    -0.0495   -0.0668   -0.0049    0.0039    0.0038   -0.0082
 AT.  58 H  X    -0.0023   -0.0130   -0.0054   -0.0019    0.0045    0.0011
            Y    -0.0164   -0.0282   -0.0184   -0.0162    0.0131   -0.0182
            Z     0.0495    0.0668    0.0049    0.0039    0.0038    0.0082
 AT.  59 H  X    -0.0023    0.0130    0.0054   -0.0019   -0.0045    0.0011
            Y     0.0164   -0.0282   -0.0184    0.0162    0.0131    0.0182
            Z     0.0495   -0.0668   -0.0049    0.0039   -0.0038    0.0082
 AT.  60 H  X    -0.0023    0.0130    0.0054    0.0019    0.0045    0.0011
            Y     0.0164   -0.0282   -0.0184   -0.0162   -0.0131    0.0182
            Z    -0.0495    0.0668    0.0049    0.0039   -0.0038   -0.0082
 AT.  61 H  X     0.0308    0.0633    0.0064   -0.0050   -0.0014    0.0053
            Y     0.0420    0.0542   -0.0277    0.0295   -0.0353   -0.0273
            Z    -0.0124    0.0020   -0.0049    0.0071   -0.0056   -0.0118
 AT.  62 H  X     0.0308    0.0633    0.0064    0.0050    0.0014    0.0053
            Y     0.0420    0.0542   -0.0277   -0.0295    0.0353   -0.0273
            Z     0.0124   -0.0020    0.0049    0.0071   -0.0056    0.0118
 AT.  63 H  X     0.0308   -0.0633   -0.0064    0.0050   -0.0014    0.0053
            Y    -0.0420    0.0542   -0.0277    0.0295    0.0353    0.0273
            Z     0.0124    0.0020   -0.0049    0.0071    0.0056    0.0118
 AT.  64 H  X     0.0308   -0.0633   -0.0064   -0.0050    0.0014    0.0053
            Y    -0.0420    0.0542   -0.0277   -0.0295   -0.0353    0.0273
            Z    -0.0124   -0.0020    0.0049    0.0071    0.0056   -0.0118
 AT.  65 H  X    -0.0088    0.0105   -0.0184    0.0230   -0.0188   -0.0184
            Y     0.0188   -0.0246    0.0505   -0.0568    0.0541    0.0547
            Z    -0.0112    0.0124   -0.0031    0.0025   -0.0042   -0.0045
 AT.  66 H  X    -0.0088    0.0105   -0.0184   -0.0230    0.0188   -0.0184
            Y     0.0188   -0.0246    0.0505    0.0568   -0.0541    0.0547
            Z     0.0112   -0.0124    0.0031    0.0025   -0.0042    0.0045
 AT.  67 H  X    -0.0088   -0.0105    0.0184   -0.0230   -0.0188   -0.0184
            Y    -0.0188   -0.0246    0.0505   -0.0568   -0.0541   -0.0547
            Z     0.0112    0.0124   -0.0031    0.0025    0.0042    0.0045
 AT.  68 H  X    -0.0088   -0.0105    0.0184    0.0230    0.0188   -0.0184
            Y    -0.0188   -0.0246    0.0505    0.0568    0.0541   -0.0547
            Z    -0.0112   -0.0124    0.0031    0.0025    0.0042   -0.0045
 AT.  69 H  X    -0.0647    0.0533    0.0399   -0.0256    0.0207    0.0275
            Y     0.0299   -0.0293   -0.0137    0.0071   -0.0064   -0.0093
            Z    -0.0294    0.0303   -0.0056    0.0127   -0.0146   -0.0126
 AT.  70 H  X    -0.0647    0.0533    0.0399    0.0256   -0.0207    0.0275
            Y     0.0299   -0.0293   -0.0137   -0.0071    0.0064   -0.0093
            Z     0.0294   -0.0303    0.0056    0.0127   -0.0146    0.0126
 AT.  71 H  X    -0.0647   -0.0533   -0.0399    0.0256    0.0207    0.0275
            Y    -0.0299   -0.0293   -0.0137    0.0071    0.0064    0.0093
            Z     0.0294    0.0303   -0.0056    0.0127    0.0146    0.0126
 AT.  72 H  X    -0.0647   -0.0533   -0.0399   -0.0256   -0.0207    0.0275
            Y    -0.0299   -0.0293   -0.0137   -0.0071   -0.0064    0.0093
            Z    -0.0294   -0.0303    0.0056    0.0127    0.0146   -0.0126
 AT.  73 H  X    -0.0174   -0.0408    0.0212   -0.0225    0.0258    0.0251
            Y    -0.0108   -0.0135   -0.0417    0.0402   -0.0390   -0.0429
            Z     0.0292    0.0692    0.0003    0.0029   -0.0103   -0.0064
 AT.  74 H  X    -0.0174   -0.0408    0.0212    0.0225   -0.0258    0.0251
            Y    -0.0108   -0.0135   -0.0417   -0.0402    0.0390   -0.0429
            Z    -0.0292   -0.0692   -0.0003    0.0029   -0.0103    0.0064
 AT.  75 H  X    -0.0174    0.0408   -0.0212    0.0225    0.0258    0.0251
            Y     0.0108   -0.0135   -0.0417    0.0402    0.0390    0.0429
            Z    -0.0292    0.0692    0.0003    0.0029    0.0103    0.0064
 AT.  76 H  X    -0.0174    0.0408   -0.0212   -0.0225   -0.0258    0.0251
            Y     0.0108   -0.0135   -0.0417   -0.0402   -0.0390    0.0429
            Z     0.0292   -0.0692   -0.0003    0.0029    0.0103   -0.0064

 FREQ(CM**-1)    582.95    585.76    603.06    609.54    682.85    684.07

 AT.   1 O  X     0.0048   -0.0049    0.0008   -0.0035    0.0005   -0.0074
            Y    -0.0010    0.0015    0.0021   -0.0019   -0.0012    0.0006
            Z     0.0063   -0.0060   -0.0003    0.0001   -0.0023   -0.0042
 AT.   2 O  X    -0.0048    0.0049    0.0008   -0.0035   -0.0005   -0.0074
            Y     0.0010   -0.0015    0.0021   -0.0019    0.0012    0.0006
            Z     0.0063   -0.0060    0.0003   -0.0001   -0.0023    0.0042
 AT.   3 O  X    -0.0048   -0.0049   -0.0008   -0.0035   -0.0005   -0.0074
            Y    -0.0010   -0.0015    0.0021    0.0019   -0.0012   -0.0006
            Z     0.0063    0.0060   -0.0003   -0.0001   -0.0023    0.0042
 AT.   4 O  X     0.0048    0.0049   -0.0008   -0.0035    0.0005   -0.0074
            Y     0.0010    0.0015    0.0021    0.0019    0.0012   -0.0006
            Z     0.0063    0.0060    0.0003    0.0001   -0.0023   -0.0042
 AT.   5 O  X    -0.0058    0.0047    0.0063   -0.0048    0.0002    0.0084
            Y    -0.0004    0.0011    0.0007   -0.0012   -0.0004   -0.0021
            Z     0.0057   -0.0046   -0.0099    0.0083    0.0041   -0.0102
 AT.   6 O  X     0.0058   -0.0047    0.0063   -0.0048   -0.0002    0.0084
            Y     0.0004   -0.0011    0.0007   -0.0012    0.0004   -0.0021
            Z     0.0057   -0.0046    0.0099   -0.0083    0.0041    0.0102
 AT.   7 O  X     0.0058    0.0047   -0.0063   -0.0048   -0.0002    0.0084
            Y    -0.0004   -0.0011    0.0007    0.0012   -0.0004    0.0021
            Z     0.0057    0.0046   -0.0099   -0.0083    0.0041    0.0102
 AT.   8 O  X    -0.0058   -0.0047   -0.0063   -0.0048    0.0002    0.0084
            Y     0.0004    0.0011    0.0007    0.0012    0.0004    0.0021
            Z     0.0057    0.0046    0.0099    0.0083    0.0041   -0.0102
 AT.   9 O  X    -0.0016    0.0020    0.0025   -0.0037    0.0039   -0.0028
            Y    -0.0119    0.0114    0.0105   -0.0097   -0.0059    0.0052
            Z     0.0167   -0.0169   -0.0164    0.0174   -0.0214    0.0198
 AT.  10 O  X     0.0016   -0.0020    0.0025   -0.0037   -0.0039   -0.0028
            Y     0.0119   -0.0114    0.0105   -0.0097    0.0059    0.0052
            Z     0.0167   -0.0169    0.0164   -0.0174   -0.0214   -0.0198
 AT.  11 O  X     0.0016    0.0020   -0.0025   -0.0037   -0.0039   -0.0028
            Y    -0.0119   -0.0114    0.0105    0.0097   -0.0059   -0.0052
            Z     0.0167    0.0169   -0.0164   -0.0174   -0.0214   -0.0198
 AT.  12 O  X    -0.0016   -0.0020   -0.0025   -0.0037    0.0039   -0.0028
            Y     0.0119    0.0114    0.0105    0.0097    0.0059   -0.0052
            Z     0.0167    0.0169    0.0164    0.0174   -0.0214    0.0198
 AT.  13 O  X     0.0198   -0.0203   -0.0228    0.0241   -0.0145    0.0107
            Y    -0.0011    0.0019   -0.0004    0.0010   -0.0134    0.0132
            Z     0.0138   -0.0148   -0.0165    0.0167    0.0070   -0.0108
 AT.  14 O  X    -0.0198    0.0203   -0.0228    0.0241    0.0145    0.0107
            Y     0.0011   -0.0019   -0.0004    0.0010    0.0134    0.0132
            Z     0.0138   -0.0148    0.0165   -0.0167    0.0070    0.0108
 AT.  15 O  X    -0.0198   -0.0203    0.0228    0.0241    0.0145    0.0107
            Y    -0.0011   -0.0019   -0.0004   -0.0010   -0.0134   -0.0132
            Z     0.0138    0.0148   -0.0165   -0.0167    0.0070    0.0108
 AT.  16 O  X     0.0198    0.0203    0.0228    0.0241   -0.0145    0.0107
            Y     0.0011    0.0019   -0.0004   -0.0010    0.0134   -0.0132
            Z     0.0138    0.0148    0.0165    0.0167    0.0070   -0.0108
 AT.  17 N  X     0.0003    0.0010   -0.0010    0.0014   -0.0041    0.0035
            Y     0.0003   -0.0003   -0.0010    0.0008    0.0066   -0.0040
            Z     0.0009   -0.0017    0.0007   -0.0022    0.0004    0.0025
 AT.  18 N  X    -0.0003   -0.0010   -0.0010    0.0014    0.0041    0.0035
            Y    -0.0003    0.0003   -0.0010    0.0008   -0.0066   -0.0040
            Z     0.0009   -0.0017   -0.0007    0.0022    0.0004   -0.0025
 AT.  19 N  X    -0.0003    0.0010    0.0010    0.0014    0.0041    0.0035
            Y     0.0003    0.0003   -0.0010   -0.0008    0.0066    0.0040
            Z     0.0009    0.0017    0.0007    0.0022    0.0004   -0.0025
 AT.  20 N  X     0.0003   -0.0010    0.0010    0.0014   -0.0041    0.0035
            Y    -0.0003   -0.0003   -0.0010   -0.0008   -0.0066    0.0040
            Z     0.0009    0.0017   -0.0007   -0.0022    0.0004    0.0025
 AT.  21 C  X     0.0050   -0.0053    0.0006   -0.0025    0.0005   -0.0051
            Y     0.0033   -0.0048   -0.0064    0.0064    0.0006   -0.0024
            Z    -0.0026    0.0032   -0.0026    0.0051    0.0034    0.0005
 AT.  22 C  X    -0.0050    0.0053    0.0006   -0.0025   -0.0005   -0.0051
            Y    -0.0033    0.0048   -0.0064    0.0064   -0.0006   -0.0024
            Z    -0.0026    0.0032    0.0026   -0.0051    0.0034   -0.0005
 AT.  23 C  X    -0.0050   -0.0053   -0.0006   -0.0025   -0.0005   -0.0051
            Y     0.0033    0.0048   -0.0064   -0.0064    0.0006    0.0024
            Z    -0.0026   -0.0032   -0.0026   -0.0051    0.0034   -0.0005
 AT.  24 C  X     0.0050    0.0053   -0.0006   -0.0025    0.0005   -0.0051
            Y    -0.0033   -0.0048   -0.0064   -0.0064   -0.0006    0.0024
            Z    -0.0026   -0.0032    0.0026    0.0051    0.0034    0.0005
 AT.  25 C  X    -0.0012    0.0018    0.0006    0.0007   -0.0056    0.0049
            Y    -0.0037    0.0028    0.0011    0.0007   -0.0040    0.0059
            Z    -0.0125    0.0127    0.0022    0.0015   -0.0025    0.0125
 AT.  26 C  X     0.0012   -0.0018    0.0006    0.0007    0.0056    0.0049
            Y     0.0037   -0.0028    0.0011    0.0007    0.0040    0.0059
            Z    -0.0125    0.0127   -0.0022   -0.0015   -0.0025   -0.0125
 AT.  27 C  X     0.0012    0.0018   -0.0006    0.0007    0.0056    0.0049
            Y    -0.0037   -0.0028    0.0011   -0.0007   -0.0040   -0.0059
            Z    -0.0125   -0.0127    0.0022   -0.0015   -0.0025   -0.0125
 AT.  28 C  X    -0.0012   -0.0018   -0.0006    0.0007   -0.0056    0.0049
            Y     0.0037    0.0028    0.0011   -0.0007    0.0040   -0.0059
            Z    -0.0125   -0.0127   -0.0022    0.0015   -0.0025    0.0125
 AT.  29 C  X     0.0024   -0.0029   -0.0036    0.0048    0.0071   -0.0055
            Y    -0.0067    0.0072    0.0089   -0.0085   -0.0097    0.0082
            Z    -0.0189    0.0194    0.0198   -0.0185   -0.0038    0.0073
 AT.  30 C  X    -0.0024    0.0029   -0.0036    0.0048   -0.0071   -0.0055
            Y     0.0067   -0.0072    0.0089   -0.0085    0.0097    0.0082
            Z    -0.0189    0.0194   -0.0198    0.0185   -0.0038   -0.0073
 AT.  31 C  X    -0.0024   -0.0029    0.0036    0.0048   -0.0071   -0.0055
            Y    -0.0067   -0.0072    0.0089    0.0085   -0.0097   -0.0082
            Z    -0.0189   -0.0194    0.0198    0.0185   -0.0038   -0.0073
 AT.  32 C  X     0.0024    0.0029    0.0036    0.0048    0.0071   -0.0055
            Y     0.0067    0.0072    0.0089    0.0085    0.0097   -0.0082
            Z    -0.0189   -0.0194   -0.0198   -0.0185   -0.0038    0.0073
 AT.  33 C  X    -0.0106    0.0106    0.0098   -0.0104    0.0236   -0.0208
            Y     0.0077   -0.0077   -0.0054    0.0038    0.0108   -0.0118
            Z    -0.0199    0.0198    0.0215   -0.0218    0.0076   -0.0075
 AT.  34 C  X     0.0106   -0.0106    0.0098   -0.0104   -0.0236   -0.0208
            Y    -0.0077    0.0077   -0.0054    0.0038   -0.0108   -0.0118
            Z    -0.0199    0.0198   -0.0215    0.0218    0.0076    0.0075
 AT.  35 C  X     0.0106    0.0106   -0.0098   -0.0104   -0.0236   -0.0208
            Y     0.0077    0.0077   -0.0054   -0.0038    0.0108    0.0118
            Z    -0.0199   -0.0198    0.0215    0.0218    0.0076    0.0075
 AT.  36 C  X    -0.0106   -0.0106   -0.0098   -0.0104    0.0236   -0.0208
            Y    -0.0077   -0.0077   -0.0054   -0.0038   -0.0108    0.0118
            Z    -0.0199   -0.0198   -0.0215   -0.0218    0.0076   -0.0075
 AT.  37 C  X    -0.0153    0.0154    0.0150   -0.0144   -0.0104    0.0101
            Y     0.0225   -0.0221   -0.0188    0.0172    0.0221   -0.0190
            Z     0.0001   -0.0007   -0.0015    0.0001    0.0125   -0.0148
 AT.  38 C  X     0.0153   -0.0154    0.0150   -0.0144    0.0104    0.0101
            Y    -0.0225    0.0221   -0.0188    0.0172   -0.0221   -0.0190
            Z     0.0001   -0.0007    0.0015   -0.0001    0.0125    0.0148
 AT.  39 C  X     0.0153    0.0154   -0.0150   -0.0144    0.0104    0.0101
            Y     0.0225    0.0221   -0.0188   -0.0172    0.0221    0.0190
            Z     0.0001    0.0007   -0.0015   -0.0001    0.0125    0.0148
 AT.  40 C  X    -0.0153   -0.0154   -0.0150   -0.0144   -0.0104    0.0101
            Y    -0.0225   -0.0221   -0.0188   -0.0172   -0.0221    0.0190
            Z     0.0001    0.0007    0.0015    0.0001    0.0125   -0.0148
 AT.  41 H  X     0.0387   -0.0393   -0.0387    0.0417   -0.0168    0.0136
            Y    -0.0030    0.0021    0.0044   -0.0007   -0.0188    0.0163
            Z     0.0082   -0.0086   -0.0171    0.0126    0.0118   -0.0151
 AT.  42 H  X    -0.0387    0.0393   -0.0387    0.0417    0.0168    0.0136
            Y     0.0030   -0.0021    0.0044   -0.0007    0.0188    0.0163
            Z     0.0082   -0.0086    0.0171   -0.0126    0.0118    0.0151
 AT.  43 H  X    -0.0387   -0.0393    0.0387    0.0417    0.0168    0.0136
            Y    -0.0030   -0.0021    0.0044    0.0007   -0.0188   -0.0163
            Z     0.0082    0.0086   -0.0171   -0.0126    0.0118    0.0151
 AT.  44 H  X     0.0387    0.0393    0.0387    0.0417   -0.0168    0.0136
            Y     0.0030    0.0021    0.0044    0.0007    0.0188   -0.0163
            Z     0.0082    0.0086    0.0171    0.0126    0.0118   -0.0151
 AT.  45 H  X    -0.0420    0.0392    0.0300   -0.0253    0.0103   -0.0052
            Y    -0.0312    0.0282    0.0213   -0.0169   -0.0076    0.0086
            Z    -0.0505    0.0508    0.0547   -0.0543   -0.0288    0.0230
 AT.  46 H  X     0.0420   -0.0392    0.0300   -0.0253   -0.0103   -0.0052
            Y     0.0312   -0.0282    0.0213   -0.0169    0.0076    0.0086
            Z    -0.0505    0.0508   -0.0547    0.0543   -0.0288   -0.0230
 AT.  47 H  X     0.0420    0.0392   -0.0300   -0.0253   -0.0103   -0.0052
            Y    -0.0312   -0.0282    0.0213    0.0169   -0.0076   -0.0086
            Z    -0.0505   -0.0508    0.0547    0.0543   -0.0288   -0.0230
 AT.  48 H  X    -0.0420   -0.0392   -0.0300   -0.0253    0.0103   -0.0052
            Y     0.0312    0.0282    0.0213    0.0169    0.0076   -0.0086
            Z    -0.0505   -0.0508   -0.0547   -0.0543   -0.0288    0.0230
 AT.  49 H  X    -0.0063    0.0069    0.0095   -0.0073   -0.0105    0.0123
            Y    -0.0126    0.0110    0.0105   -0.0057   -0.0063    0.0096
            Z    -0.0019    0.0029   -0.0124    0.0130    0.0038    0.0030
 AT.  50 H  X     0.0063   -0.0069    0.0095   -0.0073    0.0105    0.0123
            Y     0.0126   -0.0110    0.0105   -0.0057    0.0063    0.0096
            Z    -0.0019    0.0029    0.0124   -0.0130    0.0038   -0.0030
 AT.  51 H  X     0.0063    0.0069   -0.0095   -0.0073    0.0105    0.0123
            Y    -0.0126   -0.0110    0.0105    0.0057   -0.0063   -0.0096
            Z    -0.0019   -0.0029   -0.0124   -0.0130    0.0038   -0.0030
 AT.  52 H  X    -0.0063   -0.0069   -0.0095   -0.0073   -0.0105    0.0123
            Y     0.0126    0.0110    0.0105    0.0057    0.0063   -0.0096
            Z    -0.0019   -0.0029    0.0124    0.0130    0.0038    0.0030
 AT.  53 H  X     0.0080   -0.0076   -0.0088    0.0062    0.0036   -0.0054
            Y     0.0058   -0.0036   -0.0017   -0.0041   -0.0223    0.0133
            Z     0.0030   -0.0016    0.0040   -0.0070   -0.0371    0.0291
 AT.  54 H  X    -0.0080    0.0076   -0.0088    0.0062   -0.0036   -0.0054
            Y    -0.0058    0.0036   -0.0017   -0.0041    0.0223    0.0133
            Z     0.0030   -0.0016   -0.0040    0.0070   -0.0371   -0.0291
 AT.  55 H  X    -0.0080   -0.0076    0.0088    0.0062   -0.0036   -0.0054
            Y     0.0058    0.0036   -0.0017    0.0041   -0.0223   -0.0133
            Z     0.0030    0.0016    0.0040    0.0070   -0.0371   -0.0291
 AT.  56 H  X     0.0080    0.0076    0.0088    0.0062    0.0036   -0.0054
            Y    -0.0058   -0.0036   -0.0017    0.0041    0.0223   -0.0133
            Z     0.0030    0.0016   -0.0040   -0.0070   -0.0371    0.0291
 AT.  57 H  X    -0.0032    0.0014   -0.0032    0.0022    0.0041   -0.0042
            Y    -0.0010   -0.0046   -0.0003   -0.0053    0.0022   -0.0062
            Z    -0.0039   -0.0087    0.0011   -0.0104   -0.0009   -0.0079
 AT.  58 H  X     0.0032   -0.0014   -0.0032    0.0022   -0.0041   -0.0042
            Y     0.0010    0.0046   -0.0003   -0.0053   -0.0022   -0.0062
            Z    -0.0039   -0.0087   -0.0011    0.0104   -0.0009    0.0079
 AT.  59 H  X     0.0032    0.0014    0.0032    0.0022   -0.0041   -0.0042
            Y    -0.0010    0.0046   -0.0003    0.0053    0.0022    0.0062
            Z    -0.0039    0.0087    0.0011    0.0104   -0.0009    0.0079
 AT.  60 H  X    -0.0032   -0.0014    0.0032    0.0022    0.0041   -0.0042
            Y     0.0010   -0.0046   -0.0003    0.0053   -0.0022    0.0062
            Z    -0.0039    0.0087   -0.0011   -0.0104   -0.0009   -0.0079
 AT.  61 H  X     0.0163   -0.0039   -0.0022    0.0054   -0.0001   -0.0066
            Y    -0.0006    0.0063    0.0011    0.0120    0.0106    0.0027
            Z     0.0078   -0.0070    0.0002   -0.0044    0.0006   -0.0050
 AT.  62 H  X    -0.0163    0.0039   -0.0022    0.0054    0.0001   -0.0066
            Y     0.0006   -0.0063    0.0011    0.0120   -0.0106    0.0027
            Z     0.0078   -0.0070   -0.0002    0.0044    0.0006    0.0050
 AT.  63 H  X    -0.0163   -0.0039    0.0022    0.0054    0.0001   -0.0066
            Y    -0.0006   -0.0063    0.0011   -0.0120    0.0106   -0.0027
            Z     0.0078    0.0070    0.0002    0.0044    0.0006    0.0050
 AT.  64 H  X     0.0163    0.0039    0.0022    0.0054   -0.0001   -0.0066
            Y     0.0006    0.0063    0.0011   -0.0120   -0.0106   -0.0027
            Z     0.0078    0.0070   -0.0002   -0.0044    0.0006   -0.0050
 AT.  65 H  X     0.0162   -0.0157   -0.0166    0.0153   -0.0296    0.0246
            Y    -0.0252    0.0241    0.0185   -0.0101    0.0081    0.0025
            Z    -0.0189    0.0195    0.0239   -0.0252    0.0140   -0.0122
 AT.  66 H  X    -0.0162    0.0157   -0.0166    0.0153    0.0296    0.0246
            Y     0.0252   -0.0241    0.0185   -0.0101   -0.0081    0.0025
            Z    -0.0189    0.0195   -0.0239    0.0252    0.0140    0.0122
 AT.  67 H  X    -0.0162   -0.0157    0.0166    0.0153    0.0296    0.0246
            Y    -0.0252   -0.0241    0.0185    0.0101    0.0081   -0.0025
            Z    -0.0189   -0.0195    0.0239    0.0252    0.0140    0.0122
 AT.  68 H  X     0.0162    0.0157    0.0166    0.0153   -0.0296    0.0246
            Y     0.0252    0.0241    0.0185    0.0101   -0.0081   -0.0025
            Z    -0.0189   -0.0195   -0.0239   -0.0252    0.0140   -0.0122
 AT.  69 H  X     0.0306   -0.0274   -0.0162    0.0108    0.0334   -0.0339
            Y    -0.0131    0.0116    0.0074   -0.0068    0.0068   -0.0056
            Z    -0.0031    0.0035    0.0073   -0.0093    0.0236   -0.0212
 AT.  70 H  X    -0.0306    0.0274   -0.0162    0.0108   -0.0334   -0.0339
            Y     0.0131   -0.0116    0.0074   -0.0068   -0.0068   -0.0056
            Z    -0.0031    0.0035   -0.0073    0.0093    0.0236    0.0212
 AT.  71 H  X    -0.0306   -0.0274    0.0162    0.0108   -0.0334   -0.0339
            Y    -0.0131   -0.0116    0.0074    0.0068    0.0068    0.0056
            Z    -0.0031   -0.0035    0.0073    0.0093    0.0236    0.0212
 AT.  72 H  X     0.0306    0.0274    0.0162    0.0108    0.0334   -0.0339
            Y     0.0131    0.0116    0.0074    0.0068   -0.0068    0.0056
            Z    -0.0031   -0.0035   -0.0073   -0.0093    0.0236   -0.0212
 AT.  73 H  X    -0.0111    0.0048   -0.0001   -0.0014   -0.0094    0.0097
            Y     0.0060   -0.0088   -0.0034   -0.0034    0.0154   -0.0184
            Z     0.0129   -0.0018    0.0015    0.0045    0.0022    0.0032
 AT.  74 H  X     0.0111   -0.0048   -0.0001   -0.0014    0.0094    0.0097
            Y    -0.0060    0.0088   -0.0034   -0.0034   -0.0154   -0.0184
            Z     0.0129   -0.0018   -0.0015   -0.0045    0.0022   -0.0032
 AT.  75 H  X     0.0111    0.0048    0.0001   -0.0014    0.0094    0.0097
            Y     0.0060    0.0088   -0.0034    0.0034    0.0154    0.0184
            Z     0.0129    0.0018    0.0015   -0.0045    0.0022   -0.0032
 AT.  76 H  X    -0.0111   -0.0048    0.0001   -0.0014   -0.0094    0.0097
            Y    -0.0060   -0.0088   -0.0034    0.0034   -0.0154    0.0184
            Z     0.0129    0.0018   -0.0015    0.0045    0.0022    0.0032

 FREQ(CM**-1)    684.35    684.91    715.89    724.90    727.29    727.54

 AT.   1 O  X     0.0033   -0.0054    0.0170   -0.0167    0.0176   -0.0151
            Y    -0.0003    0.0014    0.0007   -0.0020    0.0032   -0.0018
            Z     0.0004   -0.0010    0.0125   -0.0111    0.0107   -0.0119
 AT.   2 O  X    -0.0033   -0.0054    0.0170    0.0167   -0.0176   -0.0151
            Y     0.0003    0.0014    0.0007    0.0020   -0.0032   -0.0018
            Z     0.0004    0.0010   -0.0125   -0.0111    0.0107    0.0119
 AT.   3 O  X     0.0033    0.0054   -0.0170   -0.0167   -0.0176   -0.0151
            Y     0.0003    0.0014    0.0007    0.0020    0.0032    0.0018
            Z    -0.0004   -0.0010    0.0125    0.0111    0.0107    0.0119
 AT.   4 O  X    -0.0033    0.0054   -0.0170    0.0167    0.0176   -0.0151
            Y    -0.0003    0.0014    0.0007   -0.0020   -0.0032    0.0018
            Z    -0.0004    0.0010   -0.0125    0.0111    0.0107   -0.0119
 AT.   5 O  X    -0.0033    0.0043   -0.0202    0.0190   -0.0188    0.0191
            Y     0.0009   -0.0011    0.0044   -0.0059    0.0065   -0.0041
            Z     0.0070   -0.0068    0.0128   -0.0122    0.0132   -0.0124
 AT.   6 O  X     0.0033    0.0043   -0.0202   -0.0190    0.0188    0.0191
            Y    -0.0009   -0.0011    0.0044    0.0059   -0.0065   -0.0041
            Z     0.0070    0.0068   -0.0128   -0.0122    0.0132    0.0124
 AT.   7 O  X    -0.0033   -0.0043    0.0202    0.0190    0.0188    0.0191
            Y    -0.0009   -0.0011    0.0044    0.0059    0.0065    0.0041
            Z    -0.0070   -0.0068    0.0128    0.0122    0.0132    0.0124
 AT.   8 O  X     0.0033   -0.0043    0.0202   -0.0190   -0.0188    0.0191
            Y     0.0009   -0.0011    0.0044   -0.0059   -0.0065    0.0041
            Z    -0.0070    0.0068   -0.0128    0.0122    0.0132   -0.0124
 AT.   9 O  X     0.0031   -0.0037    0.0007    0.0007   -0.0012    0.0002
            Y    -0.0047    0.0057    0.0041   -0.0044    0.0032   -0.0042
            Z    -0.0215    0.0221   -0.0012   -0.0002   -0.0050   -0.0042
 AT.  10 O  X    -0.0031   -0.0037    0.0007   -0.0007    0.0012    0.0002
            Y     0.0047    0.0057    0.0041    0.0044   -0.0032   -0.0042
            Z    -0.0215   -0.0221    0.0012   -0.0002   -0.0050    0.0042
 AT.  11 O  X     0.0031    0.0037   -0.0007    0.0007    0.0012    0.0002
            Y     0.0047    0.0057    0.0041    0.0044    0.0032    0.0042
            Z     0.0215    0.0221   -0.0012    0.0002   -0.0050    0.0042
 AT.  12 O  X    -0.0031    0.0037   -0.0007   -0.0007   -0.0012    0.0002
            Y    -0.0047    0.0057    0.0041   -0.0044   -0.0032    0.0042
            Z     0.0215   -0.0221    0.0012    0.0002   -0.0050   -0.0042
 AT.  13 O  X    -0.0159    0.0126    0.0004    0.0063   -0.0080   -0.0037
            Y    -0.0136    0.0132    0.0019   -0.0029    0.0007   -0.0041
            Z     0.0067   -0.0092    0.0021    0.0027   -0.0016   -0.0028
 AT.  14 O  X     0.0159    0.0126    0.0004   -0.0063    0.0080   -0.0037
            Y     0.0136    0.0132    0.0019    0.0029   -0.0007   -0.0041
            Z     0.0067    0.0092   -0.0021    0.0027   -0.0016    0.0028
 AT.  15 O  X    -0.0159   -0.0126   -0.0004    0.0063    0.0080   -0.0037
            Y     0.0136    0.0132    0.0019    0.0029    0.0007    0.0041
            Z    -0.0067   -0.0092    0.0021   -0.0027   -0.0016    0.0028
 AT.  16 O  X     0.0159   -0.0126   -0.0004   -0.0063   -0.0080   -0.0037
            Y    -0.0136    0.0132    0.0019   -0.0029   -0.0007    0.0041
            Z    -0.0067    0.0092   -0.0021   -0.0027   -0.0016   -0.0028
 AT.  17 N  X    -0.0036    0.0045    0.0001    0.0004   -0.0024   -0.0011
            Y     0.0041   -0.0067   -0.0018    0.0010   -0.0017    0.0042
            Z    -0.0012   -0.0016    0.0030   -0.0032    0.0020   -0.0010
 AT.  18 N  X     0.0036    0.0045    0.0001   -0.0004    0.0024   -0.0011
            Y    -0.0041   -0.0067   -0.0018   -0.0010    0.0017    0.0042
            Z    -0.0012    0.0016   -0.0030   -0.0032    0.0020    0.0010
 AT.  19 N  X    -0.0036   -0.0045   -0.0001    0.0004    0.0024   -0.0011
            Y    -0.0041   -0.0067   -0.0018   -0.0010   -0.0017   -0.0042
            Z     0.0012   -0.0016    0.0030    0.0032    0.0020    0.0010
 AT.  20 N  X     0.0036   -0.0045   -0.0001   -0.0004   -0.0024   -0.0011
            Y     0.0041   -0.0067   -0.0018    0.0010    0.0017   -0.0042
            Z     0.0012    0.0016   -0.0030    0.0032    0.0020   -0.0010
 AT.  21 C  X     0.0020   -0.0039    0.0112   -0.0098    0.0093   -0.0092
            Y    -0.0018   -0.0025   -0.0041    0.0098   -0.0112    0.0039
            Z     0.0022    0.0007   -0.0101    0.0085   -0.0075    0.0073
 AT.  22 C  X    -0.0020   -0.0039    0.0112    0.0098   -0.0093   -0.0092
            Y     0.0018   -0.0025   -0.0041   -0.0098    0.0112    0.0039
            Z     0.0022   -0.0007    0.0101    0.0085   -0.0075   -0.0073
 AT.  23 C  X     0.0020    0.0039   -0.0112   -0.0098   -0.0093   -0.0092
            Y     0.0018   -0.0025   -0.0041   -0.0098   -0.0112   -0.0039
            Z    -0.0022    0.0007   -0.0101   -0.0085   -0.0075   -0.0073
 AT.  24 C  X    -0.0020    0.0039   -0.0112    0.0098    0.0093   -0.0092
            Y    -0.0018   -0.0025   -0.0041    0.0098    0.0112   -0.0039
            Z    -0.0022   -0.0007    0.0101   -0.0085   -0.0075    0.0073
 AT.  25 C  X    -0.0054    0.0054   -0.0009    0.0021   -0.0034    0.0000
            Y    -0.0060    0.0046   -0.0045    0.0054   -0.0066    0.0034
            Z    -0.0088    0.0073   -0.0280    0.0265   -0.0280    0.0267
 AT.  26 C  X     0.0054    0.0054   -0.0009   -0.0021    0.0034    0.0000
            Y     0.0060    0.0046   -0.0045   -0.0054    0.0066    0.0034
            Z    -0.0088   -0.0073    0.0280    0.0265   -0.0280   -0.0267
 AT.  27 C  X    -0.0054   -0.0054    0.0009    0.0021    0.0034    0.0000
            Y     0.0060    0.0046   -0.0045   -0.0054   -0.0066   -0.0034
            Z     0.0088    0.0073   -0.0280   -0.0265   -0.0280   -0.0267
 AT.  28 C  X     0.0054   -0.0054    0.0009   -0.0021   -0.0034    0.0000
            Y    -0.0060    0.0046   -0.0045    0.0054    0.0066   -0.0034
            Z     0.0088   -0.0073    0.0280   -0.0265   -0.0280    0.0267
 AT.  29 C  X     0.0064   -0.0061   -0.0063    0.0065   -0.0041    0.0066
            Y    -0.0066    0.0100    0.0073   -0.0094    0.0096   -0.0091
            Z    -0.0044    0.0039   -0.0050    0.0014   -0.0003    0.0068
 AT.  30 C  X    -0.0064   -0.0061   -0.0063   -0.0065    0.0041    0.0066
            Y     0.0066    0.0100    0.0073    0.0094   -0.0096   -0.0091
            Z    -0.0044   -0.0039    0.0050    0.0014   -0.0003   -0.0068
 AT.  31 C  X     0.0064    0.0061    0.0063    0.0065    0.0041    0.0066
            Y     0.0066    0.0100    0.0073    0.0094    0.0096    0.0091
            Z     0.0044    0.0039   -0.0050   -0.0014   -0.0003   -0.0068
 AT.  32 C  X    -0.0064    0.0061    0.0063   -0.0065   -0.0041    0.0066
            Y    -0.0066    0.0100    0.0073   -0.0094   -0.0096    0.0091
            Z     0.0044   -0.0039    0.0050   -0.0014   -0.0003    0.0068
 AT.  33 C  X     0.0246   -0.0218   -0.0063    0.0017    0.0038    0.0103
            Y     0.0123   -0.0104    0.0020   -0.0016    0.0042   -0.0009
            Z     0.0085   -0.0094    0.0022   -0.0045    0.0065    0.0014
 AT.  34 C  X    -0.0246   -0.0218   -0.0063   -0.0017   -0.0038    0.0103
            Y    -0.0123   -0.0104    0.0020    0.0016   -0.0042   -0.0009
            Z     0.0085    0.0094   -0.0022   -0.0045    0.0065   -0.0014
 AT.  35 C  X     0.0246    0.0218    0.0063    0.0017   -0.0038    0.0103
            Y    -0.0123   -0.0104    0.0020    0.0016    0.0042    0.0009
            Z    -0.0085   -0.0094    0.0022    0.0045    0.0065   -0.0014
 AT.  36 C  X    -0.0246    0.0218    0.0063   -0.0017    0.0038    0.0103
            Y     0.0123   -0.0104    0.0020   -0.0016   -0.0042    0.0009
            Z    -0.0085    0.0094   -0.0022    0.0045    0.0065    0.0014
 AT.  37 C  X    -0.0092    0.0102    0.0057   -0.0079    0.0053   -0.0068
            Y     0.0193   -0.0205   -0.0111    0.0132   -0.0094    0.0138
            Z     0.0126   -0.0130    0.0019    0.0017   -0.0015   -0.0014
 AT.  38 C  X     0.0092    0.0102    0.0057    0.0079   -0.0053   -0.0068
            Y    -0.0193   -0.0205   -0.0111   -0.0132    0.0094    0.0138
            Z     0.0126    0.0130   -0.0019    0.0017   -0.0015    0.0014
 AT.  39 C  X    -0.0092   -0.0102   -0.0057   -0.0079   -0.0053   -0.0068
            Y    -0.0193   -0.0205   -0.0111   -0.0132   -0.0094   -0.0138
            Z    -0.0126   -0.0130    0.0019   -0.0017   -0.0015    0.0014
 AT.  40 C  X     0.0092   -0.0102   -0.0057    0.0079    0.0053   -0.0068
            Y     0.0193   -0.0205   -0.0111    0.0132    0.0094   -0.0138
            Z    -0.0126    0.0130   -0.0019   -0.0017   -0.0015   -0.0014
 AT.  41 H  X    -0.0158    0.0154   -0.0133   -0.0011   -0.0002    0.0075
            Y    -0.0179    0.0184    0.0025   -0.0002   -0.0035   -0.0060
            Z     0.0073   -0.0134    0.0142    0.0128   -0.0121   -0.0109
 AT.  42 H  X     0.0158    0.0154   -0.0133    0.0011    0.0002    0.0075
            Y     0.0179    0.0184    0.0025    0.0002    0.0035   -0.0060
            Z     0.0073    0.0134   -0.0142    0.0128   -0.0121    0.0109
 AT.  43 H  X    -0.0158   -0.0154    0.0133   -0.0011    0.0002    0.0075
            Y     0.0179    0.0184    0.0025    0.0002   -0.0035    0.0060
            Z    -0.0073   -0.0134    0.0142   -0.0128   -0.0121    0.0109
 AT.  44 H  X     0.0158   -0.0154    0.0133    0.0011   -0.0002    0.0075
            Y    -0.0179    0.0184    0.0025   -0.0002    0.0035    0.0060
            Z    -0.0073    0.0134   -0.0142   -0.0128   -0.0121   -0.0109
 AT.  45 H  X     0.0098   -0.0082   -0.0156    0.0084   -0.0059    0.0190
            Y    -0.0072    0.0080   -0.0053    0.0020   -0.0033    0.0054
            Z    -0.0222    0.0241    0.0303   -0.0383    0.0341   -0.0315
 AT.  46 H  X    -0.0098   -0.0082   -0.0156   -0.0084    0.0059    0.0190
            Y     0.0072    0.0080   -0.0053   -0.0020    0.0033    0.0054
            Z    -0.0222   -0.0241   -0.0303   -0.0383    0.0341    0.0315
 AT.  47 H  X     0.0098    0.0082    0.0156    0.0084    0.0059    0.0190
            Y     0.0072    0.0080   -0.0053   -0.0020   -0.0033   -0.0054
            Z     0.0222    0.0241    0.0303    0.0383    0.0341    0.0315
 AT.  48 H  X    -0.0098    0.0082    0.0156   -0.0084   -0.0059    0.0190
            Y    -0.0072    0.0080   -0.0053    0.0020    0.0033   -0.0054
            Z     0.0222   -0.0241   -0.0303    0.0383    0.0341   -0.0315
 AT.  49 H  X    -0.0098    0.0104    0.0008   -0.0011   -0.0002   -0.0005
            Y    -0.0081    0.0080   -0.0110    0.0095   -0.0067    0.0087
            Z    -0.0034    0.0001   -0.0260    0.0272   -0.0310    0.0242
 AT.  50 H  X     0.0098    0.0104    0.0008    0.0011    0.0002   -0.0005
            Y     0.0081    0.0080   -0.0110   -0.0095    0.0067    0.0087
            Z    -0.0034   -0.0001    0.0260    0.0272   -0.0310   -0.0242
 AT.  51 H  X    -0.0098   -0.0104   -0.0008   -0.0011    0.0002   -0.0005
            Y     0.0081    0.0080   -0.0110   -0.0095   -0.0067   -0.0087
            Z     0.0034    0.0001   -0.0260   -0.0272   -0.0310   -0.0242
 AT.  52 H  X     0.0098   -0.0104   -0.0008    0.0011   -0.0002   -0.0005
            Y    -0.0081    0.0080   -0.0110    0.0095    0.0067   -0.0087
            Z     0.0034   -0.0001    0.0260   -0.0272   -0.0310    0.0242
 AT.  53 H  X     0.0044   -0.0039    0.0060   -0.0052    0.0034   -0.0053
            Y    -0.0156    0.0198    0.0302   -0.0303    0.0227   -0.0325
            Z    -0.0331    0.0326    0.0290   -0.0278    0.0177   -0.0325
 AT.  54 H  X    -0.0044   -0.0039    0.0060    0.0052   -0.0034   -0.0053
            Y     0.0156    0.0198    0.0302    0.0303   -0.0227   -0.0325
            Z    -0.0331   -0.0326   -0.0290   -0.0278    0.0177    0.0325
 AT.  55 H  X     0.0044    0.0039   -0.0060   -0.0052   -0.0034   -0.0053
            Y     0.0156    0.0198    0.0302    0.0303    0.0227    0.0325
            Z     0.0331    0.0326    0.0290    0.0278    0.0177    0.0325
 AT.  56 H  X    -0.0044    0.0039   -0.0060    0.0052    0.0034   -0.0053
            Y    -0.0156    0.0198    0.0302   -0.0303   -0.0227    0.0325
            Z     0.0331   -0.0326   -0.0290    0.0278    0.0177   -0.0325
 AT.  57 H  X     0.0043   -0.0011   -0.0138    0.0133   -0.0072    0.0104
            Y     0.0062   -0.0038    0.0146   -0.0145    0.0081   -0.0059
            Z     0.0076   -0.0004    0.0196   -0.0191    0.0168   -0.0117
 AT.  58 H  X    -0.0043   -0.0011   -0.0138   -0.0133    0.0072    0.0104
            Y    -0.0062   -0.0038    0.0146    0.0145   -0.0081   -0.0059
            Z     0.0076    0.0004   -0.0196   -0.0191    0.0168    0.0117
 AT.  59 H  X     0.0043    0.0011    0.0138    0.0133    0.0072    0.0104
            Y    -0.0062   -0.0038    0.0146    0.0145    0.0081    0.0059
            Z    -0.0076   -0.0004    0.0196    0.0191    0.0168    0.0117
 AT.  60 H  X    -0.0043    0.0011    0.0138   -0.0133   -0.0072    0.0104
            Y     0.0062   -0.0038    0.0146   -0.0145   -0.0081    0.0059
            Z    -0.0076    0.0004   -0.0196    0.0191    0.0168   -0.0117
 AT.  61 H  X     0.0039   -0.0038    0.0142   -0.0143    0.0209   -0.0235
            Y    -0.0021   -0.0080   -0.0304    0.0291   -0.0204    0.0222
            Z     0.0045   -0.0040    0.0192   -0.0195    0.0194   -0.0179
 AT.  62 H  X    -0.0039   -0.0038    0.0142    0.0143   -0.0209   -0.0235
            Y     0.0021   -0.0080   -0.0304   -0.0291    0.0204    0.0222
            Z     0.0045    0.0040   -0.0192   -0.0195    0.0194    0.0179
 AT.  63 H  X     0.0039    0.0038   -0.0142   -0.0143   -0.0209   -0.0235
            Y     0.0021   -0.0080   -0.0304   -0.0291   -0.0204   -0.0222
            Z    -0.0045   -0.0040    0.0192    0.0195    0.0194    0.0179
 AT.  64 H  X    -0.0039    0.0038   -0.0142    0.0143    0.0209   -0.0235
            Y    -0.0021   -0.0080   -0.0304    0.0291    0.0204   -0.0222
            Z    -0.0045    0.0040   -0.0192    0.0195    0.0194   -0.0179
 AT.  65 H  X    -0.0290    0.0286    0.0159   -0.0119    0.0017   -0.0218
            Y     0.0050   -0.0017   -0.0347    0.0307   -0.0224    0.0345
            Z     0.0158   -0.0158    0.0014   -0.0068    0.0129    0.0040
 AT.  66 H  X     0.0290    0.0286    0.0159    0.0119   -0.0017   -0.0218
            Y    -0.0050   -0.0017   -0.0347   -0.0307    0.0224    0.0345
            Z     0.0158    0.0158   -0.0014   -0.0068    0.0129   -0.0040
 AT.  67 H  X    -0.0290   -0.0286   -0.0159   -0.0119   -0.0017   -0.0218
            Y    -0.0050   -0.0017   -0.0347   -0.0307   -0.0224   -0.0345
            Z    -0.0158   -0.0158    0.0014    0.0068    0.0129   -0.0040
 AT.  68 H  X     0.0290   -0.0286   -0.0159    0.0119    0.0017   -0.0218
            Y     0.0050   -0.0017   -0.0347    0.0307    0.0224   -0.0345
            Z    -0.0158    0.0158   -0.0014    0.0068    0.0129    0.0040
 AT.  69 H  X     0.0360   -0.0318    0.0050   -0.0061    0.0152   -0.0028
            Y     0.0069   -0.0064   -0.0051    0.0037   -0.0031    0.0076
            Z     0.0221   -0.0251   -0.0076    0.0074   -0.0040    0.0164
 AT.  70 H  X    -0.0360   -0.0318    0.0050    0.0061   -0.0152   -0.0028
            Y    -0.0069   -0.0064   -0.0051   -0.0037    0.0031    0.0076
            Z     0.0221    0.0251    0.0076    0.0074   -0.0040   -0.0164
 AT.  71 H  X     0.0360    0.0318   -0.0050   -0.0061   -0.0152   -0.0028
            Y    -0.0069   -0.0064   -0.0051   -0.0037   -0.0031   -0.0076
            Z    -0.0221   -0.0251   -0.0076   -0.0074   -0.0040   -0.0164
 AT.  72 H  X    -0.0360    0.0318   -0.0050    0.0061    0.0152   -0.0028
            Y     0.0069   -0.0064   -0.0051    0.0037    0.0031   -0.0076
            Z    -0.0221    0.0251    0.0076   -0.0074   -0.0040    0.0164
 AT.  73 H  X    -0.0080    0.0124   -0.0090    0.0105   -0.0188    0.0144
            Y     0.0191   -0.0178    0.0127   -0.0147    0.0172   -0.0069
            Z    -0.0051   -0.0052    0.0063   -0.0070    0.0126   -0.0159
 AT.  74 H  X     0.0080    0.0124   -0.0090   -0.0105    0.0188    0.0144
            Y    -0.0191   -0.0178    0.0127    0.0147   -0.0172   -0.0069
            Z    -0.0051    0.0052   -0.0063   -0.0070    0.0126    0.0159
 AT.  75 H  X    -0.0080   -0.0124    0.0090    0.0105    0.0188    0.0144
            Y    -0.0191   -0.0178    0.0127    0.0147    0.0172    0.0069
            Z     0.0051   -0.0052    0.0063    0.0070    0.0126    0.0159
 AT.  76 H  X     0.0080   -0.0124    0.0090   -0.0105   -0.0188    0.0144
            Y     0.0191   -0.0178    0.0127   -0.0147   -0.0172    0.0069
            Z     0.0051    0.0052   -0.0063    0.0070    0.0126   -0.0159

 FREQ(CM**-1)    765.29    768.79    773.70    779.32    813.54    819.00

 AT.   1 O  X    -0.0019   -0.0008   -0.0017    0.0012   -0.0114    0.0115
            Y    -0.0094   -0.0096   -0.0096   -0.0094   -0.0006    0.0024
            Z     0.0034    0.0040    0.0045    0.0062   -0.0076    0.0074
 AT.   2 O  X    -0.0019    0.0008   -0.0017   -0.0012    0.0114   -0.0115
            Y    -0.0094    0.0096   -0.0096    0.0094    0.0006   -0.0024
            Z    -0.0034    0.0040   -0.0045    0.0062   -0.0076    0.0074
 AT.   3 O  X     0.0019   -0.0008   -0.0017   -0.0012   -0.0114   -0.0115
            Y    -0.0094    0.0096    0.0096   -0.0094    0.0006    0.0024
            Z     0.0034   -0.0040   -0.0045    0.0062    0.0076    0.0074
 AT.   4 O  X     0.0019    0.0008   -0.0017    0.0012    0.0114    0.0115
            Y    -0.0094   -0.0096    0.0096    0.0094   -0.0006   -0.0024
            Z    -0.0034   -0.0040    0.0045    0.0062    0.0076    0.0074
 AT.   5 O  X    -0.0030   -0.0052   -0.0039   -0.0077    0.0116   -0.0102
            Y    -0.0108   -0.0105   -0.0106   -0.0098   -0.0010    0.0022
            Z    -0.0014    0.0015   -0.0014    0.0016    0.0033   -0.0045
 AT.   6 O  X    -0.0030    0.0052   -0.0039    0.0077   -0.0116    0.0102
            Y    -0.0108    0.0105   -0.0106    0.0098    0.0010   -0.0022
            Z     0.0014    0.0015    0.0014    0.0016    0.0033   -0.0045
 AT.   7 O  X     0.0030   -0.0052   -0.0039    0.0077    0.0116    0.0102
            Y    -0.0108    0.0105    0.0106   -0.0098    0.0010    0.0022
            Z    -0.0014   -0.0015    0.0014    0.0016   -0.0033   -0.0045
 AT.   8 O  X     0.0030    0.0052   -0.0039   -0.0077   -0.0116   -0.0102
            Y    -0.0108   -0.0105    0.0106    0.0098   -0.0010   -0.0022
            Z     0.0014   -0.0015   -0.0014    0.0016   -0.0033   -0.0045
 AT.   9 O  X     0.0057    0.0050    0.0061    0.0049    0.0040   -0.0043
            Y     0.0025    0.0021    0.0025    0.0020    0.0050   -0.0048
            Z    -0.0011   -0.0030   -0.0014   -0.0022   -0.0042    0.0044
 AT.  10 O  X     0.0057   -0.0050    0.0061   -0.0049   -0.0040    0.0043
            Y     0.0025   -0.0021    0.0025   -0.0020   -0.0050    0.0048
            Z     0.0011   -0.0030    0.0014   -0.0022   -0.0042    0.0044
 AT.  11 O  X    -0.0057    0.0050    0.0061   -0.0049    0.0040    0.0043
            Y     0.0025   -0.0021   -0.0025    0.0020   -0.0050   -0.0048
            Z    -0.0011    0.0030    0.0014   -0.0022    0.0042    0.0044
 AT.  12 O  X    -0.0057   -0.0050    0.0061    0.0049   -0.0040   -0.0043
            Y     0.0025    0.0021   -0.0025   -0.0020    0.0050    0.0048
            Z     0.0011    0.0030   -0.0014   -0.0022    0.0042    0.0044
 AT.  13 O  X    -0.0046   -0.0064   -0.0047   -0.0058   -0.0068    0.0081
            Y    -0.0015   -0.0032   -0.0017   -0.0030   -0.0011    0.0017
            Z    -0.0016   -0.0013   -0.0013   -0.0021    0.0077   -0.0067
 AT.  14 O  X    -0.0046    0.0064   -0.0047    0.0058    0.0068   -0.0081
            Y    -0.0015    0.0032   -0.0017    0.0030    0.0011   -0.0017
            Z     0.0016   -0.0013    0.0013   -0.0021    0.0077   -0.0067
 AT.  15 O  X     0.0046   -0.0064   -0.0047    0.0058   -0.0068   -0.0081
            Y    -0.0015    0.0032    0.0017   -0.0030    0.0011    0.0017
            Z    -0.0016    0.0013    0.0013   -0.0021   -0.0077   -0.0067
 AT.  16 O  X     0.0046    0.0064   -0.0047   -0.0058    0.0068    0.0081
            Y    -0.0015   -0.0032    0.0017    0.0030   -0.0011   -0.0017
            Z     0.0016    0.0013   -0.0013   -0.0021   -0.0077   -0.0067
 AT.  17 N  X     0.0058    0.0063    0.0057    0.0051    0.0099   -0.0109
            Y    -0.0034   -0.0042   -0.0019   -0.0017   -0.0110    0.0108
            Z    -0.0019   -0.0015   -0.0020   -0.0021    0.0013   -0.0019
 AT.  18 N  X     0.0058   -0.0063    0.0057   -0.0051   -0.0099    0.0109
            Y    -0.0034    0.0042   -0.0019    0.0017    0.0110   -0.0108
            Z     0.0019   -0.0015    0.0020   -0.0021    0.0013   -0.0019
 AT.  19 N  X    -0.0058    0.0063    0.0057   -0.0051    0.0099    0.0109
            Y    -0.0034    0.0042    0.0019   -0.0017    0.0110    0.0108
            Z    -0.0019    0.0015    0.0020   -0.0021   -0.0013   -0.0019
 AT.  20 N  X    -0.0058   -0.0063    0.0057    0.0051   -0.0099   -0.0109
            Y    -0.0034   -0.0042    0.0019    0.0017   -0.0110   -0.0108
            Z     0.0019    0.0015   -0.0020   -0.0021   -0.0013   -0.0019
[truncated: 421,404 more chars]
